# Supplementary material for: RDET stacking classifier: a novel machine learning based approach for stroke prediction using imbalance data
Source: PeerJ Comput Sci. 2023 Nov 21;9:e1684. doi: 10.7717/peerj-cs.1684 (PMC10703010; doi:10.7717/peerj-cs.1684)
Supplement: Supplemental Information 1 [file peerj-cs-09-1684-s001.ipynb]

# %% [code]
import numpy as np # linear algebra
import pandas as pd # data processing, CSV file I/O (e.g. pd.read_csv)
import matplotlib.pyplot as plt
import seaborn as sns
sns.set_style('darkgrid')
import plotly.express as ex
import plotly.graph_objs as go
import plotly.offline as pyo
from plotly.subplots import make_subplots
import plotly.figure_factory as ff
pyo.init_notebook_mode()
from imblearn.over_sampling import SMOTE
import scikitplot as skplt


from sklearn.pipeline import Pipeline
from sklearn.preprocessing import StandardScaler,LabelEncoder
from sklearn.model_selection import train_test_split,cross_val_score
from sklearn.metrics import accuracy_score, precision_score, recall_score, f1_score


from sklearn.linear_model import LinearRegression,LogisticRegression
from sklearn.tree import DecisionTreeRegressor,DecisionTreeClassifier
from sklearn.ensemble import RandomForestClassifier
from sklearn.svm import SVC
import os

from sklearn.metrics import classification_report,confusion_matrix,f1_score
import warnings
warnings.filterwarnings('ignore')

plt.rc('figure',figsize=(17,13))
sns.set_context('paper',font_scale=2)

def set_seed(seed=31415):
    np.random.seed(seed)
    os.environ['PYTHONHASHSEED'] = str(seed)
    os.environ['TF_DETERMINISTIC_OPS'] = '1'
set_seed()
# Import necessary libraries
import pandas as pd
from sklearn.decomposition import PCA
import matplotlib.pyplot as plt

# Import necessary libraries
import pandas as pd
from sklearn.feature_selection import RFE
from sklearn.decomposition import PCA
from sklearn.svm import SVC
from sklearn.model_selection import train_test_split
import pandas as pd
import numpy as np
from sklearn.tree import DecisionTreeClassifier
from sklearn.ensemble import ExtraTreesClassifier
from sklearn.feature_selection import SelectKBest, chi2, RFE
from sklearn.model_selection import train_test_split
from sklearn.metrics import accuracy_score

from sklearn.model_selection import train_test_split
from sklearn.preprocessing import StandardScaler
from sklearn.ensemble import AdaBoostClassifier
from sklearn.tree import DecisionTreeClassifier
from sklearn.model_selection import cross_val_score
from sklearn.linear_model import LogisticRegression
from sklearn.ensemble import GradientBoostingClassifier
from sklearn.svm import SVC
from sklearn.ensemble import RandomForestClassifier
from sklearn.ensemble import GradientBoostingClassifier
from sklearn.neural_network import MLPClassifier
from sklearn.metrics import accuracy_score
from sklearn.metrics import confusion_matrix
from sklearn.metrics import classification_report
import matplotlib.pyplot as plt
from sklearn.metrics import roc_curve, auc


from sklearn.ensemble import VotingClassifier
from sklearn.svm import SVC
from sklearn.linear_model import LogisticRegression
from sklearn.ensemble import RandomForestClassifier
from datetime import datetime
import time 
from datetime import timedelta


# %% [code]
df = pd.read_csv('D:/Brain Stroke Prediction data/healthcare-dataset-stroke-data.csv')
df.head(3)

# %% [code]
df.isnull().sum()

# %% [code]
df.bmi.replace(to_replace=np.nan, value=df.bmi.mean(), inplace=True)

# %% [code]
df.isnull().sum()

# %% [code]
df.describe()

# %% [code]
df.corr()

# %% [raw]
plt.figure(figsize=(9, 8))
plt.subplot(2,1,1)
plt.title('Stroke Sample Distribution Based On Bmi And Glucose Level')
sns.scatterplot(x=df['avg_glucose_level'],y=df['bmi'],hue=df['stroke'])
plt.subplot(2,1,2)
plt.title('Stroke Sample Distribution Based On Bmi And Age')
sns.scatterplot(x=df['age'],y=df['bmi'],hue=df['stroke'])
plt.tight_layout()
plt.show()

# %% [raw]
import seaborn as sns
import matplotlib.pyplot as plt

# Set custom color palette
import matplotlib.colors as mcolors
plt.figure(figsize=(10, 7))
colors = ['#ff7f0e', '#1f87b4']
cmap = mcolors.ListedColormap(colors)

# Plot correlation matrix
corr = df.corr()
sns.heatmap(corr, cmap=cmap, annot=True)
plt.title('Correlation Matrix')
plt.show()


# %% [code]
import pandas as pd
import seaborn as sns
import matplotlib.pyplot as plt

# Load dataset


# Convert smoking_status to categorical data type
df['smoking_status'] = df['smoking_status'].astype('category')

# Remove missing or NaN values
df = df.dropna(subset=['smoking_status'])

# Define custom colors
colors = ['#ff7f0e', '#1f77b4']

# Create subplots
fig, axs = plt.subplots(2, 3, figsize=(16, 10))

# Plot age histogram
sns.histplot(data=df, x='age', hue='stroke', palette=colors, ax=axs[0, 0])
axs[0, 0].set_title('Age Distribution by Stroke Status')

# Plot BMI histogram
sns.histplot(data=df, x='bmi', hue='stroke', palette=colors, ax=axs[0, 1])
axs[0, 1].set_title('BMI Distribution by Stroke Status')

# Plot smoking status bar chart
sns.countplot(x='ever_married', hue='stroke', data=df, palette=colors, ax=axs[0, 2])
axs[0, 2].set_title('Stroke Counts by Ever_married')

# Plot stroke by gender
sns.countplot(x='gender', hue='stroke', data=df, palette=colors, ax=axs[1, 0])
axs[1, 0].set_title('Stroke Counts by Gender')

# Plot stroke by hypertension
sns.countplot(x='hypertension', hue='stroke', data=df, palette=colors, ax=axs[1, 1])
axs[1, 1].set_title('Stroke Counts by Hypertension')

# Plot stroke by heart disease
sns.countplot(x='heart_disease', hue='stroke', data=df, palette=colors, ax=axs[1, 2])
axs[1, 2].set_title('Stroke Counts by Heart Disease')

plt.tight_layout()
plt.show()


# %% [code]


# %% [code]


# %% [code]
df["Residence_type"] = df["Residence_type"].apply(lambda x: 1 if x=="Urban" else 0)
df["ever_married"] = df["ever_married"].apply(lambda x: 1 if x=="Yes" else 0)
df["gender"] = df["gender"].apply(lambda x: 1 if x=="Male" else 0)

 
df = pd.get_dummies(data=df, columns=['smoking_status'])
df = pd.get_dummies(data=df, columns=['work_type'])


std=StandardScaler()
columns = ['avg_glucose_level','bmi','age']
scaled = std.fit_transform(df[['avg_glucose_level','bmi','age']])
scaled = pd.DataFrame(scaled,columns=columns)
df=df.drop(columns=columns,axis=1)


df=df.merge(scaled, left_index=True, right_index=True, how = "left")
df

df=df.drop(columns='id',axis=1)

df[df.isnull().any(axis=1)]

X = df.drop(['stroke'], axis=1).values 
y = df['stroke'].values

X_train1, X_test1, y_train1, y_test1=train_test_split(X, y,test_size=0.30, shuffle=True)

# %% [markdown]
# SINGLE MODELS WITH ORIGINAL DATASET

# %% [code]

#machine learning models

##########2
start_time = time.time()
from sklearn.linear_model import LogisticRegression
print("LR")
lr = LogisticRegression(random_state=300, solver='newton-cg',multi_class='multinomial',C=1.0)
lr.fit(X_train1, y_train1)
# calculate accuracy of class predictions
y_pred_class = lr.predict(X_test1)
print(classification_report(y_test1, y_pred_class))
print(confusion_matrix(y_test1, y_pred_class))
accuracy = accuracy_score(y_test1, y_pred_class)
print('Accuracy: %f' % accuracy)
end_time = time.time()
print("Execution time: ", end_time - start_time,"secs")

#########3
start_time = time.time()
from sklearn.ensemble import ExtraTreesClassifier
print("ETC")
etc =  ExtraTreesClassifier(n_estimators=10,random_state=150,max_samples=0.5, max_depth=50,bootstrap=True)
etc.fit(X_train1, y_train1)
# calculate accuracy of class predictions
y_pred_class = etc.predict(X_test1)
print(classification_report(y_test1, y_pred_class))
print(confusion_matrix(y_test1, y_pred_class))
accuracy = accuracy_score(y_test1, y_pred_class)
print('Accuracy: %f' % accuracy)
end_time = time.time()
print("Execution time: ", end_time - start_time,"secs")

#######4
import time    # this is an inbuilt library in Python
start_time = time.time()
from sklearn.ensemble import GradientBoostingClassifier
print("GBM")
gbm = GradientBoostingClassifier(n_estimators=100, random_state=50, max_depth=100)
gbm.fit(X_train1, y_train1)
# calculate accuracy of class predictions
y_pred_class = gbm.predict(X_test1)
print(classification_report(y_test1, y_pred_class))
print(confusion_matrix(y_test1, y_pred_class))
accuracy = accuracy_score(y_test1, y_pred_class)
print('Accuracy: %f' % accuracy)
end_time = time.time()
print("Execution time: ", end_time - start_time,"secs")

########5
import time    # this is an inbuilt library in Python
start_time = time.time()
from sklearn.neighbors import KNeighborsClassifier
print("KNN")
knn = KNeighborsClassifier(n_neighbors=3)
knn.fit(X_train1, y_train1)
# calculate accuracy of class predictions
y_pred_class = knn.predict(X_test1)
print(classification_report(y_test1, y_pred_class))
print(confusion_matrix(y_test1, y_pred_class))
accuracy = accuracy_score(y_test1, y_pred_class)
print('Accuracy: %f' % accuracy)
end_time = time.time()
print("Execution time: ", end_time - start_time,"secs")

#######6
start_time = time.time()
from sklearn.svm import SVC
print("SVC")
svm = SVC(kernel='sigmoid', C=2.0, random_state=100,probability=True)
svm.fit(X_train1, y_train1)
# calculate accuracy of class predictions
y_pred_class = svm.predict(X_test1)
print(classification_report(y_test1, y_pred_class))
print(confusion_matrix(y_test1, y_pred_class))
accuracy = accuracy_score(y_test1, y_pred_class)
print('Accuracy: %f' % accuracy)
end_time = time.time()
print("Execution time: ", end_time - start_time,"secs")

########7
start_time = time.time()
from sklearn.ensemble import RandomForestClassifier, AdaBoostClassifier
from sklearn.svm import SVC
print("ADA")
ada = AdaBoostClassifier(n_estimators=100, random_state=50)
ada.fit(X_train1, y_train1)
# calculate accuracy of class predictions
y_pred_class = ada.predict(X_test1)
print(classification_report(y_test1, y_pred_class))
print(confusion_matrix(y_test1, y_pred_class))
accuracy = accuracy_score(y_test1, y_pred_class)
print('Accuracy: %f' % accuracy)
end_time = time.time()
print("Execution time: ", end_time - start_time,"secs")

########8
start_time = time.time()
from sklearn.tree import DecisionTreeClassifier
dt = DecisionTreeClassifier(random_state=50, max_depth=100)
print("DT")
dt.fit(X_train1, y_train1)
# calculate accuracy of class predictions
y_pred_class = dt.predict(X_test1)
print(classification_report(y_test1, y_pred_class))
print(confusion_matrix(y_test1, y_pred_class))
accuracy = accuracy_score(y_test1, y_pred_class)
print('Accuracy: %f' % accuracy)
end_time = time.time()
print("Execution time: ", end_time - start_time,"secs")


###9
start_time = time.time()
from sklearn.linear_model import SGDClassifier
sgd = SGDClassifier(loss="modified_huber", penalty="l2", max_iter=5)
print("SGD")
sgd.fit(X_train1, y_train1)
# calculate accuracy of class predictions
y_pred_class = sgd.predict(X_test1)
print(classification_report(y_test1, y_pred_class))
print(confusion_matrix(y_test1, y_pred_class))
accuracy = accuracy_score(y_test1, y_pred_class)
print('Accuracy: %f' % accuracy)
end_time = time.time()
print("Execution time: ", end_time - start_time,"secs")


#########1
start_time = time.time()
from sklearn.ensemble import RandomForestClassifier, VotingClassifier
print("RF")
rfc = RandomForestClassifier(n_estimators=10,random_state=150,max_samples=0.5, max_depth=50) 
rfc.fit(X_train1, y_train1)
# calculate accuracy of class predictions
y_pred_class = rfc.predict(X_test1)
print(classification_report(y_test1, y_pred_class))
print(confusion_matrix(y_test1, y_pred_class))
accuracy = accuracy_score(y_test1, y_pred_class)
print('Accuracy: %f' % accuracy)
end_time = time.time()
print("Execution time: ", end_time - start_time,"secs")


# %% [code]
 #Get the predicted probabilities for each classifier on the test data
from sklearn.metrics import accuracy_score, roc_auc_score
lr_probs = lr.predict_proba(X_test1)
etc_probs = etc.predict_proba(X_test1)
gbm_probs = gbm.predict_proba(X_test1)
knn_probs = knn.predict_proba(X_test1)
svm_probs = svm.predict_proba(X_test1)
ada_probs = ada.predict_proba(X_test1)
dt_probs = dt.predict_proba(X_test1)
rfc_probs = rfc.predict_proba(X_test1)
sgd_probs = sgd.predict_proba(X_test1)

# Get the true positive rate and false positive rate for each classifier at different probability thresholds
lr_fpr, lr_tpr, _ = roc_curve(y_test1, lr_probs[:, 1])
etc_fpr, etc_tpr, _ = roc_curve(y_test1, etc_probs[:, 1])
gbm_fpr, gbm_tpr, _ = roc_curve(y_test1, gbm_probs[:, 1])
knn_fpr, knn_tpr, _ = roc_curve(y_test1, knn_probs[:, 1])
svm_fpr, svm_tpr, _ = roc_curve(y_test1, svm_probs[:, 1])
ada_fpr, ada_tpr, _ = roc_curve(y_test1, ada_probs[:, 1])
dt_fpr, dt_tpr, _ = roc_curve(y_test1, dt_probs[:, 1])
rfc_fpr, rfc_tpr, _ = roc_curve(y_test1, rfc_probs[:, 1])
sgd_fpr, sgd_tpr, _ = roc_curve(y_test1, sgd_probs[:, 1])

# Calculate the area under the ROC curve for each classifier
lr_auc = roc_auc_score(y_test1, lr_probs[:, 1])
etc_auc = roc_auc_score(y_test1, etc_probs[:, 1])
gbm_auc = roc_auc_score(y_test1, gbm_probs[:, 1])
knn_auc = roc_auc_score(y_test1, knn_probs[:, 1])
svm_auc = roc_auc_score(y_test1, svm_probs[:, 1])
ada_auc = roc_auc_score(y_test1, ada_probs[:, 1])

dt_auc = roc_auc_score(y_test1, lr_probs[:, 1])
rfc_auc = roc_auc_score(y_test1, rfc_probs[:, 1])
sgd_auc = roc_auc_score(y_test1, sgd_probs[:, 1])


# Plot the ROC curves
plt.figure(figsize=(10, 4.7))
plt.plot(lr_fpr, lr_tpr, label=f'LR (AUC = {lr_auc:.2f})')
plt.plot(etc_fpr, etc_tpr, label=f'ETC (AUC = {etc_auc:.2f})')
plt.plot(gbm_fpr, gbm_tpr, label=f'GBM (AUC = {gbm_auc:.2f})')

plt.plot(knn_fpr, knn_tpr, label=f'KNN (AUC = {knn_auc:.2f})')
plt.plot(svm_fpr, svm_tpr, label=f'SVM (AUC = {svm_auc:.2f})')
plt.plot(ada_fpr, ada_tpr, label=f'ADA (AUC = {ada_auc:.2f})')

plt.plot(dt_fpr, dt_tpr, label=f'DT (AUC = {dt_auc:.2f})')
plt.plot(rfc_fpr, rfc_tpr, label=f'RF (AUC = {rfc_auc:.2f})')
plt.plot(sgd_fpr, sgd_tpr, label=f'SGD (AUC = {sgd_auc:.2f})')

plt.plot([0, 1], [0, 1], linestyle='--', label='Random Guessing')
plt.xlabel('False Positive Rate')
plt.ylabel('True Positive Rate')
plt.title('ROC Curves using Original Dataset')
plt.legend(loc='center left', bbox_to_anchor=(1, 0.5))
plt.show()

# %% [code]


# %% [markdown]
# ENSEMBLE USING STACKING TECHNIQUE

# %% [code]
from sklearn.model_selection import train_test_split, cross_val_predict
from sklearn.tree import DecisionTreeClassifier, ExtraTreeClassifier
from sklearn.ensemble import RandomForestClassifier, StackingClassifier
from sklearn.pipeline import make_pipeline
from sklearn.preprocessing import StandardScaler
from sklearn.metrics import accuracy_score

# Load the Stroke Prediction dataset
#data = pd.read_csv('stroke_data.csv')


# Define base classifiers
dt = DecisionTreeClassifier(random_state=42)
et = ExtraTreeClassifier(random_state=42)
rf = RandomForestClassifier(n_estimators=100, random_state=42)

# Define the stacking ensemble
estimators = [('dt', dt), ('et', et), ('rf', rf)]
stacked = StackingClassifier(estimators=estimators, final_estimator=RandomForestClassifier(random_state=42))

# Define the pipeline for preprocessing and classification
pipeline1 = make_pipeline(StandardScaler(), stacked)

# Use cross-validation to fit the stacking ensemble
stacked_preds = cross_val_predict(pipeline1, X_train1, y_train1, cv=5)

# Evaluate the ensemble on the test set
pipeline1.fit(X_train1, y_train1)
stacked_test_preds = pipeline1.predict(X_test1)

print(classification_report(y_test1, stacked_test_preds))
print(confusion_matrix(y_test1, stacked_test_preds))
accuracy = accuracy_score(y_test1, stacked_test_preds)
print('Accuracy: %f' % accuracy)


# %% [markdown]
# ENSEMBLE USING HARD VOTING

# %% [code]
# Create individual models
model1 = DecisionTreeClassifier(random_state=42)
model2 = ExtraTreeClassifier(random_state=42)
model3 = RandomForestClassifier(n_estimators=100, random_state=42)
# Create ensemble model with Voting Classifier
ensemble_model_h = VotingClassifier(estimators=[('svm', model1), ('dt', model2), ('rf', model3)], voting='hard')

# Fit the ensemble model to the training data
ensemble_model_h.fit(X_train1, y_train1)

# Predict on test data using the ensemble model
y_pred = ensemble_model_h.predict(X_test1)
print(classification_report(y_test1, y_pred))
print(confusion_matrix(y_test1, y_pred))
accuracy = accuracy_score(y_test1, y_pred)
print('Accuracy: %f' % accuracy)

# %% [markdown]
# ENSEMBLE USING SOFT VOTING

# %% [code]
# Create individual models
model1 = DecisionTreeClassifier(random_state=42)
model2 = ExtraTreeClassifier(random_state=42)
model3 = RandomForestClassifier(n_estimators=100, random_state=42)
# Create ensemble model with Voting Classifier
ensemble_model_s = VotingClassifier(estimators=[('svm', model1), ('dt', model2), ('rf', model3)], voting='soft')

# Fit the ensemble model to the training data
ensemble_model_s.fit(X_train1, y_train1)

# Predict on test data using the ensemble model
y_pred = ensemble_model_s.predict(X_test1)
print(classification_report(y_test1, y_pred))
print(confusion_matrix(y_test1, y_pred))
accuracy = accuracy_score(y_test1, y_pred)
print('Accuracy: %f' % accuracy)

# %% [code]


# %% [code]
 #Get the predicted probabilities for each classifier on the test data
pipeline1_probs = pipeline1.predict_proba(X_test1)
ensemble_model_s_probs = ensemble_model_s.predict_proba(X_test1)
#ensemble_model_h_probs = ensemble_model_h.predict_proba(X_test1)


# Get the true positive rate and false positive rate for each classifier at different probability thresholds
pipeline1_fpr, pipeline1_tpr, _ = roc_curve(y_test1, pipeline1_probs[:, 1])
ensemble_model_s_fpr, ensemble_model_s_tpr, _ = roc_curve(y_test1, ensemble_model_s_probs[:, 1])
#ensemble_model_h_fpr, ensemble_model_h_tpr, _ = roc_curve(y_test1, ensemble_model_h_probs[:, 1])


# Calculate the area under the ROC curve for each classifier
pipeline1_auc = roc_auc_score(y_test1, pipeline1_probs[:, 1])
ensemble_model_s_auc = roc_auc_score(y_test1, ensemble_model_s_probs[:, 1])
#ensemble_model_h_auc = roc_auc_score(y_test1, ensemble_model_h_probs[:, 1])


# Plot the ROC curves
plt.figure(figsize=(8, 4))
plt.plot(pipeline1_fpr, pipeline1_tpr, label=f'Ensemble via Stacking (AUC = {pipeline1_auc:.2f})')
plt.plot(ensemble_model_s_fpr, ensemble_model_s_tpr, label=f'Ensemble via Voting Classifier (AUC = {ensemble_model_s_auc:.2f})')
#plt.plot(ensemble_model_h_fpr, ensemble_model_h_tpr, label=f'H (AUC = {ensemble_model_h_auc:.2f})')

plt.plot([0, 1], [0, 1], linestyle='--', label='Random Guessing')
plt.xlabel('False Positive Rate')
plt.ylabel('True Positive Rate')
plt.title('ROC Curves using Original Dataset')
plt.legend()
plt.show()

# %% [code]
import matplotlib.pyplot as plt
from sklearn.datasets import load_iris
from sklearn.model_selection import train_test_split, learning_curve, cross_val_predict
from sklearn.tree import DecisionTreeClassifier, ExtraTreeClassifier
from sklearn.ensemble import RandomForestClassifier, StackingClassifier
from sklearn.pipeline import make_pipeline
from sklearn.preprocessing import StandardScaler
from sklearn.metrics import accuracy_score


# Split the data into training and testing sets

# Define base classifiers
dt = DecisionTreeClassifier(random_state=42)
et = ExtraTreeClassifier(random_state=42)
rf = RandomForestClassifier(n_estimators=100, random_state=42)

# Define the stacking ensemble
estimators = [('dt', dt), ('et', et), ('rf', rf)]
stacked = StackingClassifier(estimators=estimators, final_estimator=RandomForestClassifier(random_state=42))

# Define the pipeline for preprocessing and classification
pipeline = make_pipeline(StandardScaler(), stacked)

# Use cross-validation to fit the stacking ensemble
stacked_preds = cross_val_predict(pipeline, X_train1, y_train1, cv=5)

# Evaluate the ensemble on the test set
pipeline.fit(X_train1, y_train1)
stacked_test_preds = pipeline.predict(X_test1)

# Print the training and testing accuracy
train_accuracy = accuracy_score(y_train1, stacked_preds)
test_accuracy = accuracy_score(y_test1, stacked_test_preds)
print("Stacked ensemble accuracy (train):", train_accuracy)
print("Stacked ensemble accuracy (test):", test_accuracy)

# Plot the learning curves
train_sizes, train_scores, test_scores = learning_curve(pipeline, X_train1, y_train1, cv=5, train_sizes=np.linspace(0.1, 1.0, 10), scoring='accuracy')
train_mean = np.mean(train_scores, axis=1)
train_std = np.std(train_scores, axis=1)
test_mean = np.mean(test_scores, axis=1)
test_std = np.std(test_scores, axis=1)
plt.figure(figsize=(7, 4))
plt.plot(train_sizes, train_mean, color='blue', marker='o', markersize=5, label='Training accuracy')
plt.fill_between(train_sizes, train_mean + train_std, train_mean - train_std, alpha=0.15, color='blue')
plt.plot(train_sizes, test_mean, color='green', linestyle='--', marker='s', markersize=5, label='Testing accuracy')
plt.fill_between(train_sizes, test_mean + test_std, test_mean - test_std, alpha=0.15, color='green')
plt.grid()
plt.xlabel(' Training samples')
plt.ylabel('Accuracy')
plt.legend(loc='lower right')
plt.ylim([0.88, 1.02])
plt.show()


# %% [code]


# %% [code]


# %% [markdown]
# SINGLE MODELS ON SMOTED DATA

# %% [code]
from imblearn.over_sampling import SMOTE
X_train1, X_test1, y_train1, y_test1 = train_test_split(X_resampled, y_resampled, test_size=0.3)
sm = SMOTE(random_state=2)
x_train_res, y_train_res = sm.fit_resample(X, y.ravel())
X_train1, X_test1, y_train1, y_test1 = train_test_split(x_train_res, y_train_res, test_size=0.3)

# %% [code]

#machine learning models

##########2
start_time = time.time()
from sklearn.linear_model import LogisticRegression
print("LR")
lr = LogisticRegression(random_state=300, solver='newton-cg',multi_class='multinomial',C=1.0)
lr.fit(X_train1, y_train1)
# calculate accuracy of class predictions
y_pred_class = lr.predict(X_test1)
print(classification_report(y_test1, y_pred_class))
print(confusion_matrix(y_test1, y_pred_class))
accuracy = accuracy_score(y_test1, y_pred_class)
print('Accuracy: %f' % accuracy)
end_time = time.time()
print("Execution time: ", end_time - start_time,"secs")

#########3
start_time = time.time()
from sklearn.ensemble import ExtraTreesClassifier
print("ETC")
etc =  ExtraTreesClassifier(n_estimators=10,random_state=150,max_samples=0.5, max_depth=50,bootstrap=True)
etc.fit(X_train1, y_train1)
# calculate accuracy of class predictions
y_pred_class = etc.predict(X_test1)
print(classification_report(y_test1, y_pred_class))
print(confusion_matrix(y_test1, y_pred_class))
accuracy = accuracy_score(y_test1, y_pred_class)
print('Accuracy: %f' % accuracy)
end_time = time.time()
print("Execution time: ", end_time - start_time,"secs")

#######4
import time    # this is an inbuilt library in Python
start_time = time.time()
from sklearn.ensemble import GradientBoostingClassifier
print("GBM")
gbm = GradientBoostingClassifier(n_estimators=100, random_state=50, max_depth=100)
gbm.fit(X_train1, y_train1)
# calculate accuracy of class predictions
y_pred_class = gbm.predict(X_test1)
print(classification_report(y_test1, y_pred_class))
print(confusion_matrix(y_test1, y_pred_class))
accuracy = accuracy_score(y_test1, y_pred_class)
print('Accuracy: %f' % accuracy)
end_time = time.time()
print("Execution time: ", end_time - start_time,"secs")

########5
import time    # this is an inbuilt library in Python
start_time = time.time()
from sklearn.neighbors import KNeighborsClassifier
print("KNN")
knn = KNeighborsClassifier(n_neighbors=3)
knn.fit(X_train1, y_train1)
# calculate accuracy of class predictions
y_pred_class = knn.predict(X_test1)
print(classification_report(y_test1, y_pred_class))
print(confusion_matrix(y_test1, y_pred_class))
accuracy = accuracy_score(y_test1, y_pred_class)
print('Accuracy: %f' % accuracy)
end_time = time.time()
print("Execution time: ", end_time - start_time,"secs")

#######6
start_time = time.time()
from sklearn.svm import SVC
print("SVC")
svm = SVC(kernel='sigmoid', C=2.0, random_state=100,probability=True)
svm.fit(X_train1, y_train1)
# calculate accuracy of class predictions
y_pred_class = svm.predict(X_test1)
print(classification_report(y_test1, y_pred_class))
print(confusion_matrix(y_test1, y_pred_class))
accuracy = accuracy_score(y_test1, y_pred_class)
print('Accuracy: %f' % accuracy)
end_time = time.time()
print("Execution time: ", end_time - start_time,"secs")

########7
start_time = time.time()
from sklearn.ensemble import RandomForestClassifier, AdaBoostClassifier
from sklearn.svm import SVC
print("ADA")
ada = AdaBoostClassifier(n_estimators=100, random_state=50)
ada.fit(X_train1, y_train1)
# calculate accuracy of class predictions
y_pred_class = ada.predict(X_test1)
print(classification_report(y_test1, y_pred_class))
print(confusion_matrix(y_test1, y_pred_class))
accuracy = accuracy_score(y_test1, y_pred_class)
print('Accuracy: %f' % accuracy)
end_time = time.time()
print("Execution time: ", end_time - start_time,"secs")

########8
start_time = time.time()
from sklearn.tree import DecisionTreeClassifier
dt = DecisionTreeClassifier(random_state=50, max_depth=100)
print("DT")
dt.fit(X_train1, y_train1)
# calculate accuracy of class predictions
y_pred_class = dt.predict(X_test1)
print(classification_report(y_test1, y_pred_class))
print(confusion_matrix(y_test1, y_pred_class))
accuracy = accuracy_score(y_test1, y_pred_class)
print('Accuracy: %f' % accuracy)
end_time = time.time()
print("Execution time: ", end_time - start_time,"secs")


###9
start_time = time.time()
from sklearn.linear_model import SGDClassifier
sgd = SGDClassifier(loss="modified_huber", penalty="l2", max_iter=5)
print("SGD")
sgd.fit(X_train1, y_train1)
# calculate accuracy of class predictions
y_pred_class = sgd.predict(X_test1)
print(classification_report(y_test1, y_pred_class))
print(confusion_matrix(y_test1, y_pred_class))
accuracy = accuracy_score(y_test1, y_pred_class)
print('Accuracy: %f' % accuracy)
end_time = time.time()
print("Execution time: ", end_time - start_time,"secs")


#########1
start_time = time.time()
from sklearn.ensemble import RandomForestClassifier, VotingClassifier
print("RF")
rfc = RandomForestClassifier(n_estimators=10,random_state=150,max_samples=0.5, max_depth=50) 
rfc.fit(X_train1, y_train1)
# calculate accuracy of class predictions
y_pred_class = rfc.predict(X_test1)
print(classification_report(y_test1, y_pred_class))
print(confusion_matrix(y_test1, y_pred_class))
accuracy = accuracy_score(y_test1, y_pred_class)
print('Accuracy: %f' % accuracy)
end_time = time.time()
print("Execution time: ", end_time - start_time,"secs")


# %% [code]
 #Get the predicted probabilities for each classifier on the test data
lr_probs = lr.predict_proba(X_test1)
etc_probs = etc.predict_proba(X_test1)
gbm_probs = gbm.predict_proba(X_test1)
knn_probs = knn.predict_proba(X_test1)
svm_probs = svm.predict_proba(X_test1)
ada_probs = ada.predict_proba(X_test1)
dt_probs = dt.predict_proba(X_test1)
rfc_probs = rfc.predict_proba(X_test1)
sgd_probs = sgd.predict_proba(X_test1)

# Get the true positive rate and false positive rate for each classifier at different probability thresholds
lr_fpr, lr_tpr, _ = roc_curve(y_test1, lr_probs[:, 1])
etc_fpr, etc_tpr, _ = roc_curve(y_test1, etc_probs[:, 1])
gbm_fpr, gbm_tpr, _ = roc_curve(y_test1, gbm_probs[:, 1])
knn_fpr, knn_tpr, _ = roc_curve(y_test1, knn_probs[:, 1])
svm_fpr, svm_tpr, _ = roc_curve(y_test1, svm_probs[:, 1])
ada_fpr, ada_tpr, _ = roc_curve(y_test1, ada_probs[:, 1])
dt_fpr, dt_tpr, _ = roc_curve(y_test1, dt_probs[:, 1])
rfc_fpr, rfc_tpr, _ = roc_curve(y_test1, rfc_probs[:, 1])
sgd_fpr, sgd_tpr, _ = roc_curve(y_test1, sgd_probs[:, 1])

# Calculate the area under the ROC curve for each classifier
lr_auc = roc_auc_score(y_test1, lr_probs[:, 1])
etc_auc = roc_auc_score(y_test1, etc_probs[:, 1])
gbm_auc = roc_auc_score(y_test1, gbm_probs[:, 1])
knn_auc = roc_auc_score(y_test1, knn_probs[:, 1])
svm_auc = roc_auc_score(y_test1, svm_probs[:, 1])
ada_auc = roc_auc_score(y_test1, ada_probs[:, 1])

dt_auc = roc_auc_score(y_test1, lr_probs[:, 1])
rfc_auc = roc_auc_score(y_test1, rfc_probs[:, 1])
sgd_auc = roc_auc_score(y_test1, sgd_probs[:, 1])


# Plot the ROC curves
plt.figure(figsize=(10, 4.7))
plt.plot(lr_fpr, lr_tpr, label=f'LR (AUC = {lr_auc:.2f})')
plt.plot(etc_fpr, etc_tpr, label=f'ETC (AUC = {etc_auc:.2f})')
plt.plot(gbm_fpr, gbm_tpr, label=f'GBM (AUC = {gbm_auc:.2f})')

plt.plot(knn_fpr, knn_tpr, label=f'KNN (AUC = {knn_auc:.2f})')
plt.plot(svm_fpr, svm_tpr, label=f'SVM (AUC = {svm_auc:.2f})')
plt.plot(ada_fpr, ada_tpr, label=f'ADA (AUC = {ada_auc:.2f})')

plt.plot(dt_fpr, dt_tpr, label=f'DT (AUC = {dt_auc:.2f})')
plt.plot(rfc_fpr, rfc_tpr, label=f'RF (AUC = {rfc_auc:.2f})')
plt.plot(sgd_fpr, sgd_tpr, label=f'SGD (AUC = {sgd_auc:.2f})')

plt.plot([0, 1], [0, 1], linestyle='--', label='Random Guessing')
plt.xlabel('False Positive Rate')
plt.ylabel('True Positive Rate')
plt.title('ROC Curves using SMOTE Oversampling Technique')
plt.legend(loc='center left', bbox_to_anchor=(1, 0.5))
plt.show()

# %% [code]


# %% [markdown]
# ENSEMBLE USING STACKING TECHNIQUE ON SMOTED DATA

# %% [code]
from sklearn.model_selection import train_test_split, cross_val_predict
from sklearn.tree import DecisionTreeClassifier, ExtraTreeClassifier
from sklearn.ensemble import RandomForestClassifier, StackingClassifier
from sklearn.pipeline import make_pipeline
from sklearn.preprocessing import StandardScaler
from sklearn.metrics import accuracy_score

# Load the Stroke Prediction dataset
#data = pd.read_csv('stroke_data.csv')


# Define base classifiers
dt = DecisionTreeClassifier(random_state=42)
et = ExtraTreeClassifier(random_state=42)
rf = RandomForestClassifier(n_estimators=100, random_state=42)

# Define the stacking ensemble
estimators = [('dt', dt), ('et', et), ('rf', rf)]
stacked = StackingClassifier(estimators=estimators, final_estimator=RandomForestClassifier(random_state=42))

# Define the pipeline for preprocessing and classification
pipeline1 = make_pipeline(StandardScaler(), stacked)

# Use cross-validation to fit the stacking ensemble
stacked_preds = cross_val_predict(pipeline1, X_train1, y_train1, cv=5)

# Evaluate the ensemble on the test set
pipeline1.fit(X_train1, y_train1)
stacked_test_preds = pipeline1.predict(X_test1)

print(classification_report(y_test1, stacked_test_preds))
print(confusion_matrix(y_test1, stacked_test_preds))
accuracy = accuracy_score(y_test1, stacked_test_preds)
print('Accuracy: %f' % accuracy)


# %% [markdown]
# ENSEMBLE USING HARD VOTING ON SMOTED DATA

# %% [code]
# Create individual models
model1 = DecisionTreeClassifier(random_state=42)
model2 = ExtraTreeClassifier(random_state=42)
model3 = RandomForestClassifier(n_estimators=100, random_state=42)
# Create ensemble model with Voting Classifier
ensemble_model = VotingClassifier(estimators=[('svm', model1), ('dt', model2), ('rf', model3)], voting='hard')

# Fit the ensemble model to the training data
ensemble_model.fit(X_train1, y_train1)

# Predict on test data using the ensemble model
y_pred = ensemble_model.predict(X_test1)
print(classification_report(y_test1, y_pred))
print(confusion_matrix(y_test1, y_pred))
accuracy = accuracy_score(y_test1, y_pred)
print('Accuracy: %f' % accuracy)

# %% [markdown]
# ENSEMBLE USING SOFT VOTING ON SMOTED DATA

# %% [code]
# Create individual models
model1 = DecisionTreeClassifier(random_state=42)
model2 = ExtraTreeClassifier(random_state=42)
model3 = RandomForestClassifier(n_estimators=100, random_state=42)
# Create ensemble model with Voting Classifier
ensemble_model_s = VotingClassifier(estimators=[('svm', model1), ('dt', model2), ('rf', model3)], voting='soft')

# Fit the ensemble model to the training data
ensemble_model_s.fit(X_train1, y_train1)

# Predict on test data using the ensemble model
y_pred = ensemble_model_s.predict(X_test1)
print(classification_report(y_test1, y_pred))
print(confusion_matrix(y_test1, y_pred))
accuracy = accuracy_score(y_test1, y_pred)
print('Accuracy: %f' % accuracy)

# %% [code]
 #Get the predicted probabilities for each classifier on the test data
pipeline1_probs = pipeline1.predict_proba(X_test1)
ensemble_model_s_probs = ensemble_model_s.predict_proba(X_test1)
#ensemble_model_h_probs = ensemble_model_h.predict_proba(X_test1)


# Get the true positive rate and false positive rate for each classifier at different probability thresholds
pipeline1_fpr, pipeline1_tpr, _ = roc_curve(y_test1, pipeline1_probs[:, 1])
ensemble_model_s_fpr, ensemble_model_s_tpr, _ = roc_curve(y_test1, ensemble_model_s_probs[:, 1])
#ensemble_model_h_fpr, ensemble_model_h_tpr, _ = roc_curve(y_test1, ensemble_model_h_probs[:, 1])


# Calculate the area under the ROC curve for each classifier
pipeline1_auc = roc_auc_score(y_test1, pipeline1_probs[:, 1])
ensemble_model_s_auc = roc_auc_score(y_test1, ensemble_model_s_probs[:, 1])
#ensemble_model_h_auc = roc_auc_score(y_test1, ensemble_model_h_probs[:, 1])


# Plot the ROC curves
plt.figure(figsize=(8, 4))
plt.plot(pipeline1_fpr, pipeline1_tpr, label=f'Ensemble Stacking (AUC = {pipeline1_auc:.2f})')
plt.plot(ensemble_model_s_fpr, ensemble_model_s_tpr, label=f'Ensemble Voting Classifier (AUC = {ensemble_model_s_auc:.2f})')
#plt.plot(ensemble_model_h_fpr, ensemble_model_h_tpr, label=f'H (AUC = {ensemble_model_h_auc:.2f})')

plt.plot([0, 1], [0, 1], linestyle='--', label='Random Guessing')
plt.xlabel('False Positive Rate')
plt.ylabel('True Positive Rate')
plt.title('ROC Curves using SMOTE Oversampling Technique')
plt.legend()
plt.show()

# %% [code]
import matplotlib.pyplot as plt
from sklearn.datasets import load_iris
from sklearn.model_selection import train_test_split, learning_curve, cross_val_predict
from sklearn.tree import DecisionTreeClassifier, ExtraTreeClassifier
from sklearn.ensemble import RandomForestClassifier, StackingClassifier
from sklearn.pipeline import make_pipeline
from sklearn.preprocessing import StandardScaler
from sklearn.metrics import accuracy_score


# Split the data into training and testing sets

# Define base classifiers
dt = DecisionTreeClassifier(random_state=42)
et = ExtraTreeClassifier(random_state=42)
rf = RandomForestClassifier(n_estimators=100, random_state=42)

# Define the stacking ensemble
estimators = [('dt', dt), ('et', et), ('rf', rf)]
stacked = StackingClassifier(estimators=estimators, final_estimator=RandomForestClassifier(random_state=42))

# Define the pipeline for preprocessing and classification
pipeline = make_pipeline(StandardScaler(), stacked)

# Use cross-validation to fit the stacking ensemble
stacked_preds = cross_val_predict(pipeline, X_train1, y_train1, cv=5)

# Evaluate the ensemble on the test set
pipeline.fit(X_train1, y_train1)
stacked_test_preds = pipeline.predict(X_test1)

# Print the training and testing accuracy
train_accuracy = accuracy_score(y_train1, stacked_preds)
test_accuracy = accuracy_score(y_test1, stacked_test_preds)
print("Stacked ensemble accuracy (train):", train_accuracy)
print("Stacked ensemble accuracy (test):", test_accuracy)

# Plot the learning curves
train_sizes, train_scores, test_scores = learning_curve(pipeline, X_train1, y_train1, cv=5, train_sizes=np.linspace(0.1, 1.0, 10), scoring='accuracy')
train_mean = np.mean(train_scores, axis=1)
train_std = np.std(train_scores, axis=1)
test_mean = np.mean(test_scores, axis=1)
test_std = np.std(test_scores, axis=1)
plt.figure(figsize=(7, 4))
plt.plot(train_sizes, train_mean, color='blue', marker='o', markersize=5, label='Training accuracy')
plt.fill_between(train_sizes, train_mean + train_std, train_mean - train_std, alpha=0.15, color='blue')
plt.plot(train_sizes, test_mean, color='green', linestyle='--', marker='s', markersize=5, label='Testing accuracy')
plt.fill_between(train_sizes, test_mean + test_std, test_mean - test_std, alpha=0.15, color='green')
plt.grid()
plt.xlabel(' Training samples')
plt.ylabel('Accuracy')
plt.legend(loc='lower right')
plt.ylim([0.88, 1.02])
plt.show()


# %% [code]


# %% [markdown]
# SINGLE MODELS USING ADASYN DATA

# %% [code]
from imblearn.over_sampling import SMOTE, ADASYN
adasyn = ADASYN(random_state=2)
x_train_res, y_train_res = adasyn.fit_resample(X, y.ravel())
X_train1, X_test1, y_train1, y_test1 = train_test_split(x_train_res, y_train_res, test_size=0.3)

# %% [code]

#machine learning models

##########2
start_time = time.time()
from sklearn.linear_model import LogisticRegression
print("LR")
lr = LogisticRegression(random_state=300, solver='newton-cg',multi_class='multinomial',C=1.0)
lr.fit(X_train1, y_train1)
# calculate accuracy of class predictions
y_pred_class = lr.predict(X_test1)
print(classification_report(y_test1, y_pred_class))
print(confusion_matrix(y_test1, y_pred_class))
accuracy = accuracy_score(y_test1, y_pred_class)
print('Accuracy: %f' % accuracy)
end_time = time.time()
print("Execution time: ", end_time - start_time,"secs")

#########3
start_time = time.time()
from sklearn.ensemble import ExtraTreesClassifier
print("ETC")
etc =  ExtraTreesClassifier(n_estimators=10,random_state=150,max_samples=0.5, max_depth=50,bootstrap=True)
etc.fit(X_train1, y_train1)
# calculate accuracy of class predictions
y_pred_class = etc.predict(X_test1)
print(classification_report(y_test1, y_pred_class))
print(confusion_matrix(y_test1, y_pred_class))
accuracy = accuracy_score(y_test1, y_pred_class)
print('Accuracy: %f' % accuracy)
end_time = time.time()
print("Execution time: ", end_time - start_time,"secs")

#######4
import time    # this is an inbuilt library in Python
start_time = time.time()
from sklearn.ensemble import GradientBoostingClassifier
print("GBM")
gbm = GradientBoostingClassifier(n_estimators=100, random_state=50, max_depth=100)
gbm.fit(X_train1, y_train1)
# calculate accuracy of class predictions
y_pred_class = gbm.predict(X_test1)
print(classification_report(y_test1, y_pred_class))
print(confusion_matrix(y_test1, y_pred_class))
accuracy = accuracy_score(y_test1, y_pred_class)
print('Accuracy: %f' % accuracy)
end_time = time.time()
print("Execution time: ", end_time - start_time,"secs")

########5
import time    # this is an inbuilt library in Python
start_time = time.time()
from sklearn.neighbors import KNeighborsClassifier
print("KNN")
knn = KNeighborsClassifier(n_neighbors=3)
knn.fit(X_train1, y_train1)
# calculate accuracy of class predictions
y_pred_class = knn.predict(X_test1)
print(classification_report(y_test1, y_pred_class))
print(confusion_matrix(y_test1, y_pred_class))
accuracy = accuracy_score(y_test1, y_pred_class)
print('Accuracy: %f' % accuracy)
end_time = time.time()
print("Execution time: ", end_time - start_time,"secs")

#######6
start_time = time.time()
from sklearn.svm import SVC
print("SVC")
svm = SVC(kernel='sigmoid', C=2.0, random_state=100,probability=True)
svm.fit(X_train1, y_train1)
# calculate accuracy of class predictions
y_pred_class = svm.predict(X_test1)
print(classification_report(y_test1, y_pred_class))
print(confusion_matrix(y_test1, y_pred_class))
accuracy = accuracy_score(y_test1, y_pred_class)
print('Accuracy: %f' % accuracy)
end_time = time.time()
print("Execution time: ", end_time - start_time,"secs")

########7
start_time = time.time()
from sklearn.ensemble import RandomForestClassifier, AdaBoostClassifier
from sklearn.svm import SVC
print("ADA")
ada = AdaBoostClassifier(n_estimators=100, random_state=50)
ada.fit(X_train1, y_train1)
# calculate accuracy of class predictions
y_pred_class = ada.predict(X_test1)
print(classification_report(y_test1, y_pred_class))
print(confusion_matrix(y_test1, y_pred_class))
accuracy = accuracy_score(y_test1, y_pred_class)
print('Accuracy: %f' % accuracy)
end_time = time.time()
print("Execution time: ", end_time - start_time,"secs")

########8
start_time = time.time()
from sklearn.tree import DecisionTreeClassifier
dt = DecisionTreeClassifier(random_state=50, max_depth=100)
print("DT")
dt.fit(X_train1, y_train1)
# calculate accuracy of class predictions
y_pred_class = dt.predict(X_test1)
print(classification_report(y_test1, y_pred_class))
print(confusion_matrix(y_test1, y_pred_class))
accuracy = accuracy_score(y_test1, y_pred_class)
print('Accuracy: %f' % accuracy)
end_time = time.time()
print("Execution time: ", end_time - start_time,"secs")


###9
start_time = time.time()
from sklearn.linear_model import SGDClassifier
sgd = SGDClassifier(loss="modified_huber", penalty="l2", max_iter=5)
print("SGD")
sgd.fit(X_train1, y_train1)
# calculate accuracy of class predictions
y_pred_class = sgd.predict(X_test1)
print(classification_report(y_test1, y_pred_class))
print(confusion_matrix(y_test1, y_pred_class))
accuracy = accuracy_score(y_test1, y_pred_class)
print('Accuracy: %f' % accuracy)
end_time = time.time()
print("Execution time: ", end_time - start_time,"secs")


#########1
start_time = time.time()
from sklearn.ensemble import RandomForestClassifier, VotingClassifier
print("RF")
rfc = RandomForestClassifier(n_estimators=10,random_state=150,max_samples=0.5, max_depth=50) 
rfc.fit(X_train1, y_train1)
# calculate accuracy of class predictions
y_pred_class = rfc.predict(X_test1)
print(classification_report(y_test1, y_pred_class))
print(confusion_matrix(y_test1, y_pred_class))
accuracy = accuracy_score(y_test1, y_pred_class)
print('Accuracy: %f' % accuracy)
end_time = time.time()
print("Execution time: ", end_time - start_time,"secs")


# %% [code]


# %% [code]
 #Get the predicted probabilities for each classifier on the test data
lr_probs = lr.predict_proba(X_test1)
etc_probs = etc.predict_proba(X_test1)
gbm_probs = gbm.predict_proba(X_test1)
knn_probs = knn.predict_proba(X_test1)
svm_probs = svm.predict_proba(X_test1)
ada_probs = ada.predict_proba(X_test1)
dt_probs = dt.predict_proba(X_test1)
rfc_probs = rfc.predict_proba(X_test1)
sgd_probs = sgd.predict_proba(X_test1)

# Get the true positive rate and false positive rate for each classifier at different probability thresholds
lr_fpr, lr_tpr, _ = roc_curve(y_test1, lr_probs[:, 1])
etc_fpr, etc_tpr, _ = roc_curve(y_test1, etc_probs[:, 1])
gbm_fpr, gbm_tpr, _ = roc_curve(y_test1, gbm_probs[:, 1])
knn_fpr, knn_tpr, _ = roc_curve(y_test1, knn_probs[:, 1])
svm_fpr, svm_tpr, _ = roc_curve(y_test1, svm_probs[:, 1])
ada_fpr, ada_tpr, _ = roc_curve(y_test1, ada_probs[:, 1])
dt_fpr, dt_tpr, _ = roc_curve(y_test1, dt_probs[:, 1])
rfc_fpr, rfc_tpr, _ = roc_curve(y_test1, rfc_probs[:, 1])
sgd_fpr, sgd_tpr, _ = roc_curve(y_test1, sgd_probs[:, 1])

# Calculate the area under the ROC curve for each classifier
lr_auc = roc_auc_score(y_test1, lr_probs[:, 1])
etc_auc = roc_auc_score(y_test1, etc_probs[:, 1])
gbm_auc = roc_auc_score(y_test1, gbm_probs[:, 1])
knn_auc = roc_auc_score(y_test1, knn_probs[:, 1])
svm_auc = roc_auc_score(y_test1, svm_probs[:, 1])
ada_auc = roc_auc_score(y_test1, ada_probs[:, 1])

dt_auc = roc_auc_score(y_test1, lr_probs[:, 1])
rfc_auc = roc_auc_score(y_test1, rfc_probs[:, 1])
sgd_auc = roc_auc_score(y_test1, sgd_probs[:, 1])


# Plot the ROC curves
plt.figure(figsize=(10, 4.7))
plt.plot(lr_fpr, lr_tpr, label=f'LR (AUC = {lr_auc:.2f})')
plt.plot(etc_fpr, etc_tpr, label=f'ETC (AUC = {etc_auc:.2f})')
plt.plot(gbm_fpr, gbm_tpr, label=f'GBM (AUC = {gbm_auc:.2f})')

plt.plot(knn_fpr, knn_tpr, label=f'KNN (AUC = {knn_auc:.2f})')
plt.plot(svm_fpr, svm_tpr, label=f'SVM (AUC = {svm_auc:.2f})')
plt.plot(ada_fpr, ada_tpr, label=f'ADA (AUC = {ada_auc:.2f})')

plt.plot(dt_fpr, dt_tpr, label=f'DT (AUC = {dt_auc:.2f})')
plt.plot(rfc_fpr, rfc_tpr, label=f'RF (AUC = {rfc_auc:.2f})')
plt.plot(sgd_fpr, sgd_tpr, label=f'SGD (AUC = {sgd_auc:.2f})')

plt.plot([0, 1], [0, 1], linestyle='--', label='Random Guessing')
plt.xlabel('False Positive Rate')
plt.ylabel('True Positive Rate')
plt.title('ROC Curves using ADASYN Oversampling Technique')
plt.legend(loc='center left', bbox_to_anchor=(1, 0.5))
plt.show()

# %% [code]


# %% [markdown]
# ENSEMBEL STACKING USING ADASYN DATA

# %% [code]
from sklearn.model_selection import train_test_split, cross_val_predict
from sklearn.tree import DecisionTreeClassifier, ExtraTreeClassifier
from sklearn.ensemble import RandomForestClassifier, StackingClassifier
from sklearn.pipeline import make_pipeline
from sklearn.preprocessing import StandardScaler
from sklearn.metrics import accuracy_score

# Load the Stroke Prediction dataset
#data = pd.read_csv('stroke_data.csv')


# Define base classifiers
dt = DecisionTreeClassifier(random_state=42)
et = ExtraTreeClassifier(random_state=42)
rf = RandomForestClassifier(n_estimators=100, random_state=42)

# Define the stacking ensemble
estimators = [('dt', dt), ('et', et), ('rf', rf)]
stacked = StackingClassifier(estimators=estimators, final_estimator=RandomForestClassifier(random_state=42))

# Define the pipeline for preprocessing and classification
pipeline1 = make_pipeline(StandardScaler(), stacked)

# Use cross-validation to fit the stacking ensemble
stacked_preds = cross_val_predict(pipeline1, X_train1, y_train1, cv=5)

# Evaluate the ensemble on the test set
pipeline1.fit(X_train1, y_train1)
stacked_test_preds = pipeline1.predict(X_test1)

print(classification_report(y_test1, stacked_test_preds))
print(confusion_matrix(y_test1, stacked_test_preds))
accuracy = accuracy_score(y_test1, stacked_test_preds)
print('Accuracy: %f' % accuracy)


# %% [markdown]
# ENSEMBLE USING HARD VOTING ON ADASYN DATA

# %% [code]
# Create individual models
model1 = DecisionTreeClassifier(random_state=42)
model2 = ExtraTreeClassifier(random_state=42)
model3 = RandomForestClassifier(n_estimators=100, random_state=42)
# Create ensemble model with Voting Classifier
ensemble_model = VotingClassifier(estimators=[('svm', model1), ('dt', model2), ('rf', model3)], voting='hard')

# Fit the ensemble model to the training data
ensemble_model.fit(X_train1, y_train1)

# Predict on test data using the ensemble model
y_pred = ensemble_model.predict(X_test1)
print(classification_report(y_test1, y_pred))
print(confusion_matrix(y_test1, y_pred))
accuracy = accuracy_score(y_test1, y_pred)
print('Accuracy: %f' % accuracy)

# %% [markdown]
# ENSEMBLE USING SOFT VOTING ON ADASYN DATA

# %% [code]
# Create individual models
model1 = DecisionTreeClassifier(random_state=42)
model2 = ExtraTreeClassifier(random_state=42)
model3 = RandomForestClassifier(n_estimators=100, random_state=42)
# Create ensemble model with Voting Classifier
ensemble_model_s = VotingClassifier(estimators=[('svm', model1), ('dt', model2), ('rf', model3)], voting='soft')

# Fit the ensemble model to the training data
ensemble_model_s.fit(X_train1, y_train1)

# Predict on test data using the ensemble model
y_pred = ensemble_model_s.predict(X_test1)
print(classification_report(y_test1, y_pred))
print(confusion_matrix(y_test1, y_pred))
accuracy = accuracy_score(y_test1, y_pred)
print('Accuracy: %f' % accuracy)

# %% [code]
 #Get the predicted probabilities for each classifier on the test data
pipeline1_probs = pipeline1.predict_proba(X_test1)
ensemble_model_s_probs = ensemble_model_s.predict_proba(X_test1)
#ensemble_model_h_probs = ensemble_model_h.predict_proba(X_test1)


# Get the true positive rate and false positive rate for each classifier at different probability thresholds
pipeline1_fpr, pipeline1_tpr, _ = roc_curve(y_test1, pipeline1_probs[:, 1])
ensemble_model_s_fpr, ensemble_model_s_tpr, _ = roc_curve(y_test1, ensemble_model_s_probs[:, 1])
#ensemble_model_h_fpr, ensemble_model_h_tpr, _ = roc_curve(y_test1, ensemble_model_h_probs[:, 1])


# Calculate the area under the ROC curve for each classifier
pipeline1_auc = roc_auc_score(y_test1, pipeline1_probs[:, 1])
ensemble_model_s_auc = roc_auc_score(y_test1, ensemble_model_s_probs[:, 1])
#ensemble_model_h_auc = roc_auc_score(y_test1, ensemble_model_h_probs[:, 1])


# Plot the ROC curves
plt.figure(figsize=(8, 4))
plt.plot(pipeline1_fpr, pipeline1_tpr, label=f'Ensemble Stacking (AUC = {pipeline1_auc:.2f})')
plt.plot(ensemble_model_s_fpr, ensemble_model_s_tpr, label=f'Ensemble Voting Classifier (AUC = {ensemble_model_s_auc:.2f})')
#plt.plot(ensemble_model_h_fpr, ensemble_model_h_tpr, label=f'H (AUC = {ensemble_model_h_auc:.2f})')

plt.plot([0, 1], [0, 1], linestyle='--', label='Random Guessing')
plt.xlabel('False Positive Rate')
plt.ylabel('True Positive Rate')
plt.title('ROC Curves using ADASYN Oversampling Technique')
plt.legend()
plt.show()

# %% [code]
import matplotlib.pyplot as plt
from sklearn.datasets import load_iris
from sklearn.model_selection import train_test_split, learning_curve, cross_val_predict
from sklearn.tree import DecisionTreeClassifier, ExtraTreeClassifier
from sklearn.ensemble import RandomForestClassifier, StackingClassifier
from sklearn.pipeline import make_pipeline
from sklearn.preprocessing import StandardScaler
from sklearn.metrics import accuracy_score


# Split the data into training and testing sets

# Define base classifiers
dt = DecisionTreeClassifier(random_state=42)
et = ExtraTreeClassifier(random_state=42)
rf = RandomForestClassifier(n_estimators=100, random_state=42)

# Define the stacking ensemble
estimators = [('dt', dt), ('et', et), ('rf', rf)]
stacked = StackingClassifier(estimators=estimators, final_estimator=RandomForestClassifier(random_state=42))

# Define the pipeline for preprocessing and classification
pipeline = make_pipeline(StandardScaler(), stacked)

# Use cross-validation to fit the stacking ensemble
stacked_preds = cross_val_predict(pipeline, X_train1, y_train1, cv=5)

# Evaluate the ensemble on the test set
pipeline.fit(X_train1, y_train1)
stacked_test_preds = pipeline.predict(X_test1)

# Print the training and testing accuracy
train_accuracy = accuracy_score(y_train1, stacked_preds)
test_accuracy = accuracy_score(y_test1, stacked_test_preds)
print("Stacked ensemble accuracy (train):", train_accuracy)
print("Stacked ensemble accuracy (test):", test_accuracy)

# Plot the learning curves
train_sizes, train_scores, test_scores = learning_curve(pipeline, X_train1, y_train1, cv=5, train_sizes=np.linspace(0.1, 1.0, 10), scoring='accuracy')
train_mean = np.mean(train_scores, axis=1)
train_std = np.std(train_scores, axis=1)
test_mean = np.mean(test_scores, axis=1)
test_std = np.std(test_scores, axis=1)
plt.figure(figsize=(7, 4))
plt.plot(train_sizes, train_mean, color='blue', marker='o', markersize=5, label='Training accuracy')
plt.fill_between(train_sizes, train_mean + train_std, train_mean - train_std, alpha=0.15, color='blue')
plt.plot(train_sizes, test_mean, color='green', linestyle='--', marker='s', markersize=5, label='Testing accuracy')
plt.fill_between(train_sizes, test_mean + test_std, test_mean - test_std, alpha=0.15, color='green')
plt.grid()
plt.xlabel(' Training samples')
plt.ylabel('Accuracy')
plt.legend(loc='lower right')
plt.ylim([0.88, 1.02])
plt.show()


# %% [code]


# %% [code]


# %% [code]


# %% [code]


# %% [code]


# %% [code]


# %% [code]


# %% [code]


# %% [code]


# %% [code]


# %% [code]


# %% [code]


# %% [code]


# %% [code]


# %% [code]


# %% [code]


# %% [code]


# %% [code]


# %% [code]


# %% [code]


# %% [code]


# %% [code]


# %% [code]


# %% [code]


# %% [code]


# %% [code]


# %% [code]


# %% [code]
