# Supplementary material for: RDET stacking classifier: a novel machine learning based approach for stroke prediction using imbalance data
Source: PeerJ Comput Sci. 2023 Nov 21;9:e1684. doi: 10.7717/peerj-cs.1684 (PMC10703010; doi:10.7717/peerj-cs.1684)
Supplement: Supplemental Information 2 [file peerj-cs-09-1684-s002.csv]

id	gender	age	hypertension	heart_disease	ever_married	work_type	Residence_type	avg_glucose_level	bmi	smoking_status	stroke
9046	Male	67	0	1	Yes	Private	Urban	228.69	36.6	formerly smoked	1
51676	Female	61	0	0	Yes	Self-employed	Rural	202.21	N/A	never smoked	1
31112	Male	80	0	1	Yes	Private	Rural	105.92	32.5	never smoked	1
60182	Female	49	0	0	Yes	Private	Urban	171.23	34.4	smokes	1
1665	Female	79	1	0	Yes	Self-employed	Rural	174.12	24	never smoked	1
56669	Male	81	0	0	Yes	Private	Urban	186.21	29	formerly smoked	1
53882	Male	74	1	1	Yes	Private	Rural	70.09	27.4	never smoked	1
10434	Female	69	0	0	No	Private	Urban	94.39	22.8	never smoked	1
27419	Female	59	0	0	Yes	Private	Rural	76.15	N/A	Unknown	1
60491	Female	78	0	0	Yes	Private	Urban	58.57	24.2	Unknown	1
12109	Female	81	1	0	Yes	Private	Rural	80.43	29.7	never smoked	1
12095	Female	61	0	1	Yes	Govt_job	Rural	120.46	36.8	smokes	1
12175	Female	54	0	0	Yes	Private	Urban	104.51	27.3	smokes	1
8213	Male	78	0	1	Yes	Private	Urban	219.84	N/A	Unknown	1
5317	Female	79	0	1	Yes	Private	Urban	214.09	28.2	never smoked	1
58202	Female	50	1	0	Yes	Self-employed	Rural	167.41	30.9	never smoked	1
56112	Male	64	0	1	Yes	Private	Urban	191.61	37.5	smokes	1
34120	Male	75	1	0	Yes	Private	Urban	221.29	25.8	smokes	1
27458	Female	60	0	0	No	Private	Urban	89.22	37.8	never smoked	1
25226	Male	57	0	1	No	Govt_job	Urban	217.08	N/A	Unknown	1
70630	Female	71	0	0	Yes	Govt_job	Rural	193.94	22.4	smokes	1
13861	Female	52	1	0	Yes	Self-employed	Urban	233.29	48.9	never smoked	1
68794	Female	79	0	0	Yes	Self-employed	Urban	228.7	26.6	never smoked	1
64778	Male	82	0	1	Yes	Private	Rural	208.3	32.5	Unknown	1
4219	Male	71	0	0	Yes	Private	Urban	102.87	27.2	formerly smoked	1
70822	Male	80	0	0	Yes	Self-employed	Rural	104.12	23.5	never smoked	1
38047	Female	65	0	0	Yes	Private	Rural	100.98	28.2	formerly smoked	1
61843	Male	58	0	0	Yes	Private	Rural	189.84	N/A	Unknown	1
54827	Male	69	0	1	Yes	Self-employed	Urban	195.23	28.3	smokes	1
69160	Male	59	0	0	Yes	Private	Rural	211.78	N/A	formerly smoked	1
43717	Male	57	1	0	Yes	Private	Urban	212.08	44.2	smokes	1
33879	Male	42	0	0	Yes	Private	Rural	83.41	25.4	Unknown	1
39373	Female	82	1	0	Yes	Self-employed	Urban	196.92	22.2	never smoked	1
54401	Male	80	0	1	Yes	Self-employed	Urban	252.72	30.5	formerly smoked	1
14248	Male	48	0	0	No	Govt_job	Urban	84.2	29.7	never smoked	1
712	Female	82	1	1	No	Private	Rural	84.03	26.5	formerly smoked	1
47269	Male	74	0	0	Yes	Private	Rural	219.72	33.7	formerly smoked	1
24977	Female	72	1	0	Yes	Private	Rural	74.63	23.1	formerly smoked	1
47306	Male	58	0	0	No	Private	Rural	92.62	32	Unknown	1
62602	Female	49	0	0	Yes	Private	Urban	60.91	29.9	never smoked	1
4651	Male	78	0	0	Yes	Private	Rural	78.03	23.9	formerly smoked	1
1261	Male	54	0	0	Yes	Private	Urban	71.22	28.5	never smoked	1
61960	Male	82	0	1	Yes	Private	Urban	144.9	26.4	smokes	1
1845	Female	63	0	0	Yes	Private	Urban	90.9	N/A	formerly smoked	1
7937	Male	60	1	0	Yes	Govt_job	Urban	213.03	20.2	smokes	1
19824	Male	76	1	0	Yes	Private	Rural	243.58	33.6	never smoked	1
37937	Female	75	0	1	No	Self-employed	Urban	109.78	N/A	Unknown	1
47472	Female	58	0	0	Yes	Private	Urban	107.26	38.6	formerly smoked	1
35626	Male	81	0	0	Yes	Self-employed	Urban	99.33	33.7	never smoked	1
36338	Female	39	1	0	Yes	Private	Rural	58.09	39.2	smokes	1
18587	Female	76	0	0	No	Private	Urban	89.96	N/A	Unknown	1
15102	Male	78	1	0	Yes	Private	Urban	75.32	N/A	formerly smoked	1
59190	Female	79	0	1	Yes	Private	Rural	127.29	27.7	never smoked	1
47167	Female	77	1	0	Yes	Self-employed	Urban	124.13	31.4	never smoked	1
8752	Female	63	0	0	Yes	Govt_job	Urban	197.54	N/A	never smoked	1
25831	Male	63	0	1	Yes	Private	Rural	196.71	36.5	formerly smoked	1
38829	Female	82	0	0	Yes	Private	Rural	59.32	33.2	never smoked	1
66400	Male	78	0	0	Yes	Private	Urban	237.75	N/A	formerly smoked	1
58631	Male	73	1	0	Yes	Self-employed	Urban	194.99	32.8	never smoked	1
5111	Female	54	1	0	Yes	Govt_job	Urban	180.93	27.7	never smoked	1
10710	Female	56	0	0	Yes	Private	Urban	185.17	40.4	formerly smoked	1
55927	Female	80	1	0	Yes	Private	Rural	74.9	22.2	never smoked	1
65842	Female	67	1	0	Yes	Self-employed	Rural	61.94	25.3	smokes	1
19557	Female	45	0	0	Yes	Private	Rural	93.72	30.2	formerly smoked	1
7356	Male	75	0	0	Yes	Private	Urban	104.72	N/A	Unknown	1
17013	Male	78	1	0	No	Private	Urban	113.01	24	never smoked	1
17004	Female	70	0	0	Yes	Private	Urban	221.58	47.5	never smoked	1
72366	Male	76	0	0	Yes	Private	Urban	104.47	20.3	Unknown	1
6118	Male	59	0	0	Yes	Private	Urban	86.23	30	formerly smoked	1
7371	Female	80	1	0	Yes	Self-employed	Rural	72.67	28.9	never smoked	1
70676	Female	76	0	0	Yes	Govt_job	Rural	62.57	N/A	formerly smoked	1
2326	Female	67	1	0	Yes	Private	Rural	179.12	28.1	formerly smoked	1
27169	Female	66	1	0	Yes	Govt_job	Rural	116.55	31.1	formerly smoked	1
50784	Male	63	0	0	Yes	Private	Rural	228.56	27.4	never smoked	1
19773	Female	52	0	0	Yes	Private	Rural	96.59	26.4	never smoked	1
66159	Female	80	0	1	Yes	Self-employed	Rural	66.72	21.7	formerly smoked	1
36236	Male	80	1	0	Yes	Private	Urban	240.09	27	never smoked	1
71673	Female	79	0	0	Yes	Private	Urban	110.85	24.1	formerly smoked	1
45805	Female	51	0	0	Yes	Private	Urban	165.31	N/A	never smoked	1
42117	Male	43	0	0	Yes	Self-employed	Urban	143.43	45.9	Unknown	1
57419	Male	59	0	0	Yes	Private	Rural	96.16	44.1	Unknown	1
26015	Female	66	0	0	Yes	Self-employed	Urban	101.45	N/A	Unknown	1
26727	Female	79	0	0	No	Private	Rural	88.92	22.9	never smoked	1
66638	Female	68	1	0	No	Self-employed	Urban	79.79	29.7	never smoked	1
70042	Male	58	0	0	Yes	Private	Urban	71.2	N/A	Unknown	1
32399	Male	54	0	0	Yes	Private	Rural	96.97	29.1	smokes	1
3253	Male	61	0	1	Yes	Private	Rural	111.81	27.3	smokes	1
71796	Female	70	0	1	Yes	Private	Rural	59.35	32.3	formerly smoked	1
14499	Male	47	0	0	Yes	Private	Urban	86.94	41.1	formerly smoked	1
49130	Male	74	0	0	Yes	Private	Urban	98.55	25.6	Unknown	1
28291	Female	79	0	1	Yes	Private	Urban	226.98	29.8	never smoked	1
51169	Male	81	0	0	Yes	Private	Urban	72.81	26.3	never smoked	1
66315	Female	57	0	0	No	Self-employed	Urban	68.02	37.5	never smoked	1
37726	Female	80	1	0	Yes	Self-employed	Urban	68.56	26.2	Unknown	1
54385	Male	45	0	0	Yes	Private	Rural	64.14	29.4	never smoked	1
2458	Female	78	0	0	Yes	Private	Rural	235.63	32.3	never smoked	1
35512	Female	70	0	0	Yes	Self-employed	Rural	76.34	24.4	formerly smoked	1
56841	Male	58	0	1	Yes	Private	Rural	240.59	31.4	smokes	1
8154	Male	57	1	0	Yes	Govt_job	Urban	78.92	27.7	formerly smoked	1
4639	Female	69	0	0	Yes	Govt_job	Urban	82.81	28	never smoked	1
12363	Male	64	0	1	Yes	Govt_job	Urban	74.1	28.8	Unknown	1
63973	Female	77	0	0	Yes	Govt_job	Rural	190.32	31.4	never smoked	1
45277	Female	74	0	0	Yes	Private	Rural	231.61	34.6	formerly smoked	1
4712	Female	81	0	1	Yes	Self-employed	Rural	78.7	19.4	Unknown	1
33175	Female	57	0	0	Yes	Govt_job	Urban	110.52	28.5	Unknown	1
2346	Male	58	0	0	Yes	Private	Urban	82.3	N/A	smokes	1
42072	Female	50	1	0	Yes	Private	Rural	73.18	30.3	formerly smoked	1
12062	Female	54	0	0	Yes	Self-employed	Rural	191.82	40.4	smokes	1
30456	Female	79	0	0	Yes	Private	Rural	93.05	24.2	never smoked	1
59125	Female	53	0	0	Yes	Govt_job	Urban	64.17	41.5	never smoked	1
56546	Male	79	0	1	Yes	Private	Rural	129.98	22.6	formerly smoked	1
48405	Male	80	0	1	Yes	Private	Urban	68.53	24.2	smokes	1
36706	Female	76	0	0	Yes	Self-employed	Urban	106.41	N/A	formerly smoked	1
41069	Female	45	0	0	Yes	Private	Rural	224.1	56.6	never smoked	1
71639	Female	68	0	0	No	Govt_job	Urban	82.1	27.1	Unknown	1
53401	Male	71	1	1	No	Govt_job	Rural	216.94	30.9	never smoked	1
60744	Male	61	1	0	Yes	Self-employed	Rural	76.11	27.3	smokes	1
7547	Male	74	0	0	Yes	Private	Urban	72.96	31.3	smokes	1
31720	Female	38	0	0	No	Self-employed	Urban	82.28	24	formerly smoked	1
5563	Female	77	0	0	Yes	Private	Urban	105.22	31	never smoked	1
68798	Female	58	0	0	Yes	Private	Rural	59.86	28	formerly smoked	1
72918	Female	53	1	0	Yes	Private	Urban	62.55	30.3	Unknown	1
13491	Male	80	0	0	Yes	Private	Rural	259.63	31.7	smokes	1
44033	Male	56	1	0	Yes	Private	Rural	249.31	35.8	never smoked	1
14164	Female	72	0	0	Yes	Private	Urban	219.91	N/A	Unknown	1
50522	Female	72	0	0	Yes	Govt_job	Urban	131.41	28.4	never smoked	1
3352	Male	78	1	0	Yes	Self-employed	Urban	93.13	N/A	formerly smoked	1
70943	Female	80	0	0	Yes	Private	Urban	73.54	24	Unknown	1
37132	Male	82	0	0	Yes	Govt_job	Urban	200.59	29	formerly smoked	1
48796	Female	75	0	0	Yes	Govt_job	Urban	62.48	N/A	Unknown	1
53440	Female	73	1	0	Yes	Private	Rural	190.14	36.5	never smoked	1
16817	Female	78	1	0	No	Private	Urban	130.54	20.1	never smoked	1
69551	Male	69	1	0	No	Private	Rural	182.99	36.5	never smoked	1
31563	Female	38	0	0	Yes	Private	Rural	101.45	N/A	formerly smoked	1
20387	Female	68	1	0	Yes	Self-employed	Rural	206.09	26.7	never smoked	1
71279	Female	71	0	0	Yes	Govt_job	Urban	263.32	38.7	never smoked	1
55824	Male	76	0	0	Yes	Private	Urban	140.1	29.9	formerly smoked	1
11762	Female	76	0	0	Yes	Private	Urban	207.28	34.9	Unknown	1
29281	Male	76	1	0	Yes	Self-employed	Rural	194.37	27	formerly smoked	1
30683	Female	75	0	0	Yes	Private	Rural	199.2	26.6	Unknown	1
20439	Male	82	0	1	Yes	Govt_job	Rural	103.68	25	never smoked	1
45965	Female	59	0	0	Yes	Private	Rural	116.44	23.8	smokes	1
8045	Female	74	1	0	Yes	Private	Urban	70.28	21.8	never smoked	1
37651	Female	69	1	1	No	Self-employed	Urban	72.17	36.8	never smoked	1
17308	Female	72	1	0	Yes	Private	Urban	221.79	30	never smoked	1
67981	Male	66	0	0	Yes	Private	Urban	151.16	27.5	formerly smoked	1
41241	Male	65	0	0	Yes	Self-employed	Urban	68.43	N/A	formerly smoked	1
62861	Female	78	0	0	Yes	Private	Urban	67.29	24.6	never smoked	1
72081	Female	57	1	0	Yes	Govt_job	Rural	67.41	32.9	never smoked	1
58978	Female	70	0	1	Yes	Private	Rural	239.07	26.1	never smoked	1
11933	Female	79	0	0	Yes	Private	Rural	169.67	N/A	Unknown	1
46703	Male	68	0	1	Yes	Private	Urban	223.83	31.9	formerly smoked	1
32503	Female	80	0	0	Yes	Self-employed	Urban	76.57	34.1	never smoked	1
12482	Male	68	0	0	Yes	Self-employed	Urban	77.82	27.5	smokes	1
56939	Female	55	0	0	Yes	Self-employed	Rural	92.98	25.6	never smoked	1
24669	Female	77	0	1	Yes	Private	Rural	231.56	36.9	never smoked	1
43054	Female	50	0	0	Yes	Private	Rural	102.16	31.4	smokes	1
59437	Female	57	0	0	Yes	Private	Urban	221.89	37.3	smokes	1
66258	Female	71	0	0	Yes	Self-employed	Urban	195.71	34.1	formerly smoked	1
34567	Female	81	1	0	Yes	Self-employed	Rural	74.02	25	never smoked	1
50931	Female	76	0	0	Yes	Private	Urban	57.92	N/A	formerly smoked	1
16590	Male	71	0	1	Yes	Private	Urban	81.76	N/A	smokes	1
69768	Female	1.32	0	0	No	children	Urban	70.37	N/A	Unknown	1
20426	Female	78	1	0	No	Private	Urban	203.87	45.7	never smoked	1
3512	Female	70	1	0	Yes	Self-employed	Urban	89.13	34.2	formerly smoked	1
42899	Male	78	0	0	Yes	Self-employed	Urban	133.19	23.6	formerly smoked	1
63453	Female	56	0	0	Yes	Govt_job	Rural	162.23	27.3	Unknown	1
43364	Male	79	1	0	Yes	Private	Rural	75.02	N/A	never smoked	1
44993	Female	79	1	0	No	Govt_job	Urban	98.02	22.3	formerly smoked	1
210	Male	81	0	0	Yes	Self-employed	Rural	91.54	31.4	never smoked	1
28939	Male	64	0	0	Yes	Self-employed	Rural	111.98	N/A	formerly smoked	1
60739	Female	79	1	1	No	Self-employed	Rural	60.94	N/A	never smoked	1
67432	Female	60	0	0	Yes	Private	Urban	97.43	26.4	smokes	1
2182	Female	80	1	0	Yes	Self-employed	Rural	91.02	32.9	formerly smoked	1
40899	Female	78	0	0	Yes	Self-employed	Rural	60.67	N/A	formerly smoked	1
14431	Male	72	1	0	Yes	Self-employed	Rural	185.49	37.1	never smoked	1
62466	Female	80	0	0	Yes	Private	Urban	64.44	45	never smoked	1
36841	Male	78	1	0	Yes	Self-employed	Rural	56.11	25.5	formerly smoked	1
33486	Female	80	0	0	Yes	Govt_job	Urban	110.66	N/A	Unknown	1
65105	Male	81	0	0	Yes	Private	Urban	213.22	26.1	Unknown	1
54567	Female	46	0	0	Yes	Private	Urban	78.18	30.8	never smoked	1
66204	Male	59	0	0	Yes	Private	Urban	111.04	32	formerly smoked	1
39912	Female	32	0	0	Yes	Private	Rural	76.13	29.9	smokes	1
8003	Female	77	0	0	No	Private	Urban	81.32	N/A	Unknown	1
28378	Male	61	1	1	Yes	Private	Urban	112.24	37.4	smokes	1
41081	Male	63	0	0	Yes	Private	Rural	137.3	31.7	formerly smoked	1
16077	Male	63	0	1	Yes	Self-employed	Urban	116.69	34.5	formerly smoked	1
67895	Female	82	1	1	Yes	Govt_job	Urban	215.94	27.9	formerly smoked	1
30184	Male	82	0	0	Yes	Private	Rural	86.62	29.5	formerly smoked	1
66955	Male	61	0	1	Yes	Private	Urban	209.86	N/A	Unknown	1
24905	Female	65	0	0	Yes	Private	Urban	205.77	46	formerly smoked	1
66071	Male	51	1	0	Yes	Private	Urban	112.16	42.5	formerly smoked	1
36255	Male	59	0	0	Yes	Self-employed	Rural	118.03	35.5	smokes	1
69112	Male	68	1	1	Yes	Private	Rural	271.74	31.1	smokes	1
23410	Female	72	0	0	Yes	Private	Rural	97.92	26.9	smokes	1
64373	Male	59	0	0	Yes	Private	Urban	200.62	35.8	formerly smoked	1
58267	Male	70	1	0	Yes	Private	Rural	242.52	45.5	formerly smoked	1
35684	Male	69	0	0	Yes	Private	Rural	93.81	28.5	Unknown	1
18937	Male	79	0	0	Yes	Private	Rural	114.77	N/A	formerly smoked	1
491	Female	74	0	0	Yes	Self-employed	Urban	74.96	26.6	never smoked	1
54695	Male	74	0	0	Yes	Private	Urban	167.13	N/A	Unknown	1
68627	Male	80	1	1	Yes	Private	Urban	175.29	31.5	formerly smoked	1
8580	Female	77	0	0	Yes	Self-employed	Rural	90	32	never smoked	1
28484	Female	78	0	0	Yes	Self-employed	Rural	109.47	30.8	never smoked	1
62019	Male	54	0	0	Yes	Govt_job	Rural	87.85	31.1	smokes	1
51314	Female	78	0	0	Yes	Private	Urban	106.74	33	formerly smoked	1
37060	Female	81	0	0	Yes	Private	Rural	80.13	23.4	never smoked	1
35578	Male	78	0	0	No	Self-employed	Urban	90.19	26.9	never smoked	1
54921	Male	78	1	0	Yes	Self-employed	Rural	134.8	33.6	Unknown	1
33454	Female	63	0	0	Yes	Govt_job	Rural	106.58	23.9	Unknown	1
33943	Female	39	0	0	Yes	Private	Urban	83.24	26.3	never smoked	1
62439	Female	51	0	0	Yes	Govt_job	Rural	103.43	27.3	formerly smoked	1
31179	Male	63	0	0	Yes	Private	Urban	208.65	30.7	never smoked	1
66866	Female	48	0	0	Yes	Private	Urban	74.11	20.5	never smoked	1
2548	Female	81	0	0	Yes	Self-employed	Urban	95.84	21.5	never smoked	1
68025	Female	79	0	1	No	Private	Urban	205.33	31	smokes	1
2390	Male	78	0	0	Yes	Self-employed	Urban	116.1	27.1	never smoked	1
29552	Female	55	1	1	Yes	Private	Urban	210.4	40	smokes	1
25904	Female	76	1	1	Yes	Self-employed	Urban	199.86	N/A	smokes	1
31421	Male	73	0	1	Yes	Govt_job	Rural	219.73	28.6	never smoked	1
20463	Male	81	1	1	Yes	Private	Urban	250.89	28.1	smokes	1
68023	Male	79	0	0	Yes	Private	Rural	72.73	28.4	never smoked	1
12689	Female	63	0	0	Yes	Govt_job	Rural	205.35	42.2	formerly smoked	1
54724	Female	81	0	0	No	Govt_job	Urban	70.3	25.8	smokes	1
8899	Male	49	0	0	No	Private	Rural	104.86	31.9	smokes	1
39186	Female	57	0	1	Yes	Private	Urban	216.58	31	Unknown	1
32729	Female	81	0	0	Yes	Private	Rural	184.4	27.5	never smoked	1
39105	Male	74	0	0	Yes	Self-employed	Rural	60.98	N/A	never smoked	1
31154	Female	39	0	0	Yes	Self-employed	Urban	97.76	29.6	smokes	1
69959	Female	80	1	0	No	Private	Urban	66.03	35.4	never smoked	1
10552	Female	81	0	0	Yes	Self-employed	Rural	81.95	16.9	never smoked	1
12917	Female	79	0	0	Yes	Private	Urban	97.73	21.5	smokes	1
68356	Female	73	0	0	Yes	Self-employed	Urban	70.94	34.4	never smoked	1
23368	Female	77	1	0	Yes	Self-employed	Urban	199.84	28	formerly smoked	1
25974	Male	78	0	0	Yes	Self-employed	Urban	218.46	26.8	Unknown	1
1210	Female	68	0	0	Yes	Private	Rural	211.06	39.3	Unknown	1
28493	Male	57	0	0	Yes	Private	Urban	86.3	31.7	Unknown	1
36857	Male	77	0	0	Yes	Self-employed	Rural	162.14	32.6	formerly smoked	1
1836	Female	51	1	0	Yes	Private	Urban	88.2	28.4	never smoked	1
32221	Male	60	0	1	Yes	Private	Urban	91.92	35.9	smokes	1
10548	Male	66	0	0	Yes	Private	Rural	76.46	21.2	formerly smoked	1
52282	Male	57	0	0	Yes	Private	Rural	197.28	34.5	formerly smoked	1
45535	Male	68	0	0	Yes	Private	Rural	233.94	42.4	never smoked	1
40460	Female	68	1	1	Yes	Private	Urban	247.51	40.5	formerly smoked	1
17739	Male	57	0	0	Yes	Private	Rural	84.96	36.7	Unknown	1
49669	Female	14	0	0	No	children	Rural	57.93	30.9	Unknown	1
27153	Female	75	0	0	Yes	Self-employed	Rural	78.8	29.3	formerly smoked	1
34060	Male	71	1	0	Yes	Self-employed	Rural	87.8	N/A	Unknown	1
43424	Female	78	0	0	Yes	Private	Rural	78.81	19.6	Unknown	1
30669	Male	3	0	0	No	children	Rural	95.12	18	Unknown	0
30468	Male	58	1	0	Yes	Private	Urban	87.96	39.2	never smoked	0
16523	Female	8	0	0	No	Private	Urban	110.89	17.6	Unknown	0
56543	Female	70	0	0	Yes	Private	Rural	69.04	35.9	formerly smoked	0
46136	Male	14	0	0	No	Never_worked	Rural	161.28	19.1	Unknown	0
32257	Female	47	0	0	Yes	Private	Urban	210.95	50.1	Unknown	0
52800	Female	52	0	0	Yes	Private	Urban	77.59	17.7	formerly smoked	0
41413	Female	75	0	1	Yes	Self-employed	Rural	243.53	27	never smoked	0
15266	Female	32	0	0	Yes	Private	Rural	77.67	32.3	smokes	0
28674	Female	74	1	0	Yes	Self-employed	Urban	205.84	54.6	never smoked	0
10460	Female	79	0	0	Yes	Govt_job	Urban	77.08	35	Unknown	0
64908	Male	79	0	1	Yes	Private	Urban	57.08	22	formerly smoked	0
63884	Female	37	0	0	Yes	Private	Rural	162.96	39.4	never smoked	0
37893	Female	37	0	0	Yes	Private	Rural	73.5	26.1	formerly smoked	0
67855	Female	40	0	0	Yes	Private	Rural	95.04	42.4	never smoked	0
25774	Male	35	0	0	No	Private	Rural	85.37	33	never smoked	0
19584	Female	20	0	0	No	Private	Urban	84.62	19.7	smokes	0
24447	Female	42	0	0	Yes	Private	Rural	82.67	22.5	never smoked	0
49589	Female	44	0	0	Yes	Govt_job	Urban	57.33	24.6	smokes	0
17986	Female	79	0	1	Yes	Self-employed	Urban	67.84	25.2	smokes	0
29217	Female	65	1	0	Yes	Private	Rural	75.7	41.8	Unknown	0
72911	Female	57	1	0	Yes	Private	Rural	129.54	60.9	smokes	0
47175	Female	49	0	0	Yes	Private	Rural	60.22	31.5	smokes	0
4057	Male	71	0	0	Yes	Private	Urban	198.21	27.3	formerly smoked	0
48588	Female	59	0	0	Yes	Private	Urban	109.82	23.7	never smoked	0
70336	Female	25	0	0	Yes	Private	Urban	60.84	24.5	never smoked	0
66767	Female	67	0	0	Yes	Govt_job	Rural	94.61	28.4	smokes	0
45801	Female	38	0	0	No	Private	Rural	97.49	26.9	never smoked	0
36275	Female	54	0	0	Yes	Private	Rural	206.72	26.7	never smoked	0
11577	Female	70	0	0	Yes	Self-employed	Rural	214.45	31.2	never smoked	0
67210	Male	27	0	0	Yes	Self-employed	Urban	82.9	25	Unknown	0
29908	Female	47	0	0	Yes	Private	Urban	103.26	25.4	Unknown	0
45222	Male	58	1	0	No	Private	Urban	55.78	27.5	smokes	0
33759	Female	3	0	0	No	children	Urban	73.74	16	Unknown	0
40311	Female	58	0	0	Yes	Private	Urban	149.75	27	Unknown	0
26325	Male	14	0	0	No	Govt_job	Urban	82.34	31.6	Unknown	0
65460	Female	32	0	0	Yes	Private	Rural	62.6	25.1	formerly smoked	0
36811	Female	23	0	0	No	Private	Urban	94.09	30.9	never smoked	0
71750	Female	55	0	0	Yes	Private	Urban	55.42	24.8	Unknown	0
70970	Female	17	0	0	No	Self-employed	Urban	82.18	23.4	Unknown	0
42203	Male	59	0	0	Yes	Private	Urban	117.92	29.4	smokes	0
55680	Male	13	0	0	No	children	Urban	114.84	18.3	Unknown	0
11014	Male	4	0	0	No	children	Rural	79.17	20	Unknown	0
44338	Female	16	0	0	No	children	Rural	110.63	19.5	Unknown	0
20980	Male	67	0	0	Yes	Private	Urban	190.7	36	formerly smoked	0
34974	Female	22	0	0	No	Private	Rural	79.81	27.7	Unknown	0
71379	Female	45	0	0	Yes	Govt_job	Urban	113.63	27.5	smokes	0
58261	Female	66	0	0	Yes	Private	Rural	141.24	28.5	never smoked	0
67318	Male	58	1	0	Yes	Govt_job	Rural	56.96	26.8	smokes	0
28526	Male	69	0	0	Yes	Self-employed	Rural	203.04	33.6	never smoked	0
8831	Female	58	0	0	Yes	Private	Rural	94.3	29.1	Unknown	0
65199	Female	53	0	0	Yes	Self-employed	Urban	81.51	28.5	Unknown	0
43454	Female	78	0	0	No	Self-employed	Urban	137.74	34.9	formerly smoked	0
7282	Male	44	0	0	Yes	Private	Rural	81.84	25.1	never smoked	0
18518	Male	66	0	0	Yes	Private	Rural	242.3	35.3	smokes	0
41648	Male	27	0	0	Yes	Private	Rural	102.64	26.4	smokes	0
49003	Male	43	0	0	Yes	Private	Urban	146.01	31.5	smokes	0
16371	Female	13	0	0	No	children	Urban	75.42	40.1	Unknown	0
42807	Male	51	0	0	Yes	Govt_job	Urban	220.49	43.1	Unknown	0
40181	Female	30	0	0	Yes	Private	Urban	61.45	36.7	smokes	0
66174	Male	46	0	0	Yes	Self-employed	Rural	88.19	29.3	formerly smoked	0
45538	Female	43	0	0	Yes	Self-employed	Rural	115.22	21.2	Unknown	0
6319	Female	79	0	0	Yes	Private	Urban	97.93	31.2	Unknown	0
68249	Female	27	0	0	Yes	Private	Rural	85.6	21.4	Unknown	0
55232	Female	38	0	0	Yes	Private	Rural	79.83	27.9	smokes	0
11120	Female	78	1	0	Yes	Private	Urban	218.46	34.3	never smoked	0
41940	Male	57	0	1	Yes	Private	Rural	62.2	31	formerly smoked	0
72214	Male	61	0	0	Yes	Self-employed	Urban	69.15	27.7	formerly smoked	0
37089	Female	37	1	0	Yes	Self-employed	Rural	127.71	36	never smoked	0
68614	Female	48	0	0	Yes	Private	Rural	216.7	38.7	formerly smoked	0
1686	Female	29	0	0	No	Private	Urban	71.89	27.6	never smoked	0
22284	Male	22	0	0	No	Private	Rural	103.56	25.1	Unknown	0
39038	Male	11	0	0	No	children	Rural	79.03	16.5	Unknown	0
21956	Female	22	0	0	No	Private	Urban	69.94	22.8	Unknown	0
52134	Male	53	0	0	Yes	Private	Rural	90.12	35.4	Unknown	0
30171	Male	27	0	0	No	Govt_job	Urban	95.1	24.3	formerly smoked	0
4480	Male	76	0	0	Yes	Private	Rural	234.58	34.3	formerly smoked	0
2982	Female	57	1	0	Yes	Private	Rural	235.85	40.1	never smoked	0
65535	Male	8	0	0	No	children	Rural	78.05	25.7	Unknown	0
29865	Female	21	0	0	No	Private	Rural	89.44	21.9	smokes	0
54918	Female	18	0	0	No	Private	Rural	111.38	38.4	smokes	0
59368	Female	78	0	0	Yes	Private	Urban	243.5	26.1	never smoked	0
65836	Female	78	1	0	Yes	Private	Urban	182.2	30.5	formerly smoked	0
21130	Male	33	0	0	Yes	Self-employed	Urban	229.92	25.9	smokes	0
1703	Female	52	0	0	Yes	Private	Urban	82.24	54.7	formerly smoked	0
16934	Female	51	0	0	Yes	Self-employed	Rural	89.84	29.9	Unknown	0
28799	Male	11	0	0	No	children	Rural	90.69	18.6	Unknown	0
32689	Female	48	0	0	Yes	Private	Urban	84.38	27.1	Unknown	0
56357	Female	82	0	1	No	Private	Urban	215.6	24.9	never smoked	0
18051	Female	54	0	0	Yes	Govt_job	Rural	91.61	25.2	never smoked	0
40840	Female	49	0	0	Yes	Private	Rural	138.16	19.4	never smoked	0
10449	Female	24	0	0	Yes	Private	Urban	75.23	29	never smoked	0
38805	Female	37	0	0	Yes	Private	Rural	75.18	48.2	formerly smoked	0
31091	Male	34	0	1	Yes	Private	Urban	106.23	N/A	formerly smoked	0
45053	Male	64	0	0	Yes	Govt_job	Urban	239.64	34.6	formerly smoked	0
61837	Female	66	0	0	Yes	Self-employed	Urban	58.95	24.6	never smoked	0
9487	Female	23	0	0	No	Private	Urban	99.92	25.8	never smoked	0
49713	Male	68	0	0	Yes	Private	Rural	116.23	26.1	never smoked	0
17608	Female	55	0	0	Yes	Govt_job	Urban	118.82	29	formerly smoked	0
28102	Female	25	0	0	No	Private	Rural	66.3	27.2	never smoked	0
1506	Female	48	0	0	No	Govt_job	Urban	101.41	20.7	smokes	0
28333	Female	79	1	1	Yes	Self-employed	Urban	200.28	30	formerly smoked	0
62608	Female	47	0	0	Yes	Private	Urban	136.8	37.3	never smoked	0
40670	Female	20	0	0	No	Private	Rural	96.57	34.1	never smoked	0
4630	Female	60	0	0	Yes	Private	Rural	66.42	23.6	never smoked	0
21284	Female	32	0	0	Yes	Private	Urban	98.09	25.2	smokes	0
49421	Female	66	1	0	Yes	Private	Rural	205.23	39.5	never smoked	0
5973	Male	43	0	0	Yes	Private	Urban	86.78	23.5	smokes	0
42996	Female	36	0	0	No	Govt_job	Rural	126.82	23.3	never smoked	0
66333	Male	52	0	0	Yes	Self-employed	Urban	78.4	64.8	never smoked	0
46785	Female	29	0	0	Yes	Private	Urban	63.69	28.1	smokes	0
54312	Female	76	1	0	Yes	Self-employed	Urban	209.58	N/A	never smoked	0
21408	Female	39	0	0	Yes	Self-employed	Rural	89.86	24.4	never smoked	0
49916	Male	76	0	0	Yes	Private	Rural	110.99	29.8	formerly smoked	0
7559	Female	0.64	0	0	No	children	Urban	83.82	24.9	Unknown	0
71038	Male	34	0	0	Yes	Private	Urban	137.96	35.1	Unknown	0
69037	Female	72	0	0	Yes	Private	Rural	210.78	32.3	formerly smoked	0
58617	Female	43	0	0	Yes	Self-employed	Rural	118.89	43.6	never smoked	0
69064	Female	57	0	0	No	Self-employed	Rural	72.55	21	never smoked	0
9404	Female	44	0	0	Yes	Private	Rural	107.41	47.3	never smoked	0
8171	Female	4	0	0	No	children	Rural	93.25	16.6	Unknown	0
28286	Male	44	0	0	Yes	Private	Rural	74.91	37.5	never smoked	0
43232	Female	18	0	0	No	Private	Urban	80.05	24.2	never smoked	0
10159	Male	41	0	0	Yes	Private	Urban	99.8	31.6	never smoked	0
34402	Female	23	0	0	Yes	Private	Rural	91.97	21.6	formerly smoked	0
58282	Female	53	0	0	Yes	Govt_job	Rural	64.4	31	smokes	0
64489	Male	56	0	0	Yes	Govt_job	Rural	73.02	31.1	never smoked	0
22706	Female	0.88	0	0	No	children	Rural	88.11	15.5	Unknown	0
71539	Male	25	0	0	No	Private	Urban	138.29	27.3	Unknown	0
28637	Female	14	0	0	No	children	Rural	72.36	20.5	Unknown	0
64553	Female	53	0	0	Yes	Private	Rural	68.76	35.6	formerly smoked	0
31741	Male	4	0	0	No	children	Rural	106.22	16.7	Unknown	0
69936	Female	39	0	0	Yes	Private	Urban	101.52	41.8	never smoked	0
46527	Male	53	1	1	Yes	Govt_job	Rural	109.51	41.9	never smoked	0
22537	Male	5	0	0	No	children	Rural	85.84	16.4	Unknown	0
50611	Male	4	0	0	No	children	Rural	110.15	17.1	Unknown	0
13547	Female	37	0	0	Yes	Private	Urban	91.72	29.2	never smoked	0
63732	Male	70	1	0	Yes	Self-employed	Urban	251.6	27.1	never smoked	0
9608	Male	24	0	0	No	Private	Urban	123.1	37.9	never smoked	0
10504	Male	55	0	0	Yes	Govt_job	Rural	97.4	44.6	formerly smoked	0
37090	Female	70	0	0	Yes	Private	Rural	68.34	22.8	formerly smoked	0
60148	Male	34	0	0	Yes	Private	Urban	80.81	33.2	never smoked	0
9637	Male	26	0	0	Yes	Private	Rural	120.31	22.3	smokes	0
44862	Female	39	0	0	Yes	Private	Rural	83.51	26.4	never smoked	0
52173	Male	38	0	0	No	Self-employed	Urban	74.09	39.6	never smoked	0
5708	Female	20	0	0	No	Private	Urban	91.6	28.1	never smoked	0
23462	Female	17	0	0	No	Private	Urban	87.52	39.2	never smoked	0
2374	Male	60	1	0	Yes	Private	Rural	213.37	36	never smoked	0
11091	Female	75	0	0	Yes	Self-employed	Rural	75.39	37.8	never smoked	0
70374	Female	31	0	0	Yes	Private	Rural	122.41	40.3	smokes	0
15528	Male	58	1	0	Yes	Private	Rural	223.36	41.5	formerly smoked	0
65357	Female	5	0	0	No	children	Rural	84.59	17.7	Unknown	0
49465	Female	13	0	0	No	children	Urban	70.16	21.2	never smoked	0
31143	Female	22	0	0	No	Private	Rural	107.52	41.6	Unknown	0
66972	Female	52	0	0	Yes	Govt_job	Urban	80.88	23.8	smokes	0
55810	Female	61	0	0	Yes	Self-employed	Rural	93.48	23.7	Unknown	0
37031	Female	78	0	1	Yes	Govt_job	Urban	70.21	24.8	never smoked	0
34608	Male	57	0	0	Yes	Private	Rural	86.67	39	Unknown	0
36007	Female	21	0	0	Yes	Private	Rural	101.37	37.9	never smoked	0
14123	Female	22	0	0	Yes	Private	Rural	105.22	31.1	never smoked	0
48298	Female	80	0	0	Yes	Private	Rural	70.31	23.2	Unknown	0
54975	Male	7	0	0	No	Self-employed	Rural	64.06	18.9	Unknown	0
27213	Male	64	1	0	Yes	Self-employed	Rural	178.29	36.1	never smoked	0
44749	Female	64	0	0	No	Govt_job	Rural	81.6	36.3	smokes	0
46468	Female	38	0	0	Yes	Self-employed	Urban	147.48	40.5	Unknown	0
10913	Male	12	0	0	No	children	Urban	86.86	25.4	never smoked	0
51983	Female	33	0	0	Yes	Private	Rural	71.16	46.5	smokes	0
27029	Female	3	0	0	No	children	Urban	73.2	16.8	Unknown	0
22320	Female	37	0	0	Yes	Private	Urban	203.81	46.6	never smoked	0
45719	Female	22	0	0	No	Private	Rural	82	26.4	never smoked	0
129	Female	24	0	0	No	Private	Urban	97.55	26.2	never smoked	0
20351	Male	75	0	0	Yes	Govt_job	Urban	94.29	35.2	Unknown	0
530	Female	12	0	0	No	children	Rural	75.22	20.9	Unknown	0
55351	Male	63	0	0	Yes	Private	Urban	90.07	36.8	Unknown	0
67431	Female	52	0	0	Yes	Private	Urban	73.73	34.4	formerly smoked	0
20546	Female	68	0	0	Yes	Private	Urban	79.58	22.2	never smoked	0
6107	Female	5	0	0	No	children	Urban	77.88	13.8	Unknown	0
50305	Female	56	1	0	Yes	Private	Rural	205.26	40.3	never smoked	0
52342	Female	43	0	0	Yes	Private	Rural	58.63	28.4	smokes	0
59906	Female	40	0	0	Yes	Private	Rural	139.9	31.7	smokes	0
59729	Male	53	0	0	Yes	Private	Urban	211.03	34.2	formerly smoked	0
53144	Female	52	0	1	Yes	Private	Urban	72.79	54.7	never smoked	0
3655	Male	31	0	0	Yes	Govt_job	Rural	91.65	24.6	formerly smoked	0
11999	Female	63	0	0	Yes	Govt_job	Rural	79.92	N/A	smokes	0
12985	Female	69	0	0	Yes	Self-employed	Rural	225.47	36.9	never smoked	0
38119	Male	64	0	0	Yes	Govt_job	Urban	94.48	31.1	never smoked	0
3355	Female	64	0	0	Yes	Private	Urban	82.34	31.9	never smoked	0
22091	Female	62	0	0	Yes	Self-employed	Urban	180.63	31.8	formerly smoked	0
5010	Female	2	0	0	No	children	Rural	92.48	18	Unknown	0
67177	Male	53	0	0	Yes	Private	Rural	116.66	28.5	formerly smoked	0
58600	Male	65	1	0	Yes	Private	Urban	112.09	29.5	never smoked	0
56681	Female	22	0	0	No	Private	Urban	130.34	22	never smoked	0
56716	Female	26	0	0	No	Private	Urban	82.59	29.4	never smoked	0
65946	Male	53	0	0	Yes	Private	Rural	123.87	28.8	Unknown	0
61350	Male	20	0	0	No	Govt_job	Rural	98.7	26.2	Unknown	0
17291	Female	63	1	0	Yes	Self-employed	Rural	227.1	26.9	Unknown	0
61465	Male	13	0	0	No	children	Rural	55.39	23.2	Unknown	0
18108	Male	21	0	0	No	Govt_job	Urban	66.07	27.9	Unknown	0
48368	Female	65	0	0	Yes	Self-employed	Rural	104.21	36.8	never smoked	0
36471	Male	65	0	0	Yes	Private	Urban	145.15	28.9	Unknown	0
15689	Male	42	0	0	Yes	Govt_job	Urban	68.19	31	never smoked	0
8233	Male	72	0	1	Yes	Self-employed	Rural	97.53	29.4	smokes	0
46436	Male	13	0	0	No	children	Urban	122.31	15.3	never smoked	0
23221	Male	29	0	0	No	Private	Urban	83.51	37.1	never smoked	0
31830	Male	59	0	0	Yes	Self-employed	Urban	86.46	30.5	Unknown	0
15296	Female	42	0	0	Yes	Private	Rural	112.06	38.2	never smoked	0
7351	Male	13	0	0	No	Private	Urban	92.14	23.2	never smoked	0
66196	Male	75	0	1	No	Private	Rural	201.76	30.2	formerly smoked	0
17718	Female	33	1	0	Yes	Private	Urban	74.44	45.2	smokes	0
31164	Female	43	0	0	Yes	Private	Rural	95.93	21.8	Unknown	0
48272	Female	11	0	0	No	children	Rural	87.51	24.4	Unknown	0
2893	Female	7	0	0	No	children	Rural	72.35	17	Unknown	0
34376	Female	16	0	0	No	children	Rural	113.47	19.5	Unknown	0
18498	Female	44	0	0	No	Private	Rural	103.78	49.8	formerly smoked	0
56735	Female	78	0	0	Yes	Self-employed	Rural	115.43	27.8	never smoked	0
8595	Male	25	0	0	Yes	Private	Rural	95.59	25.1	never smoked	0
621	Male	69	0	0	Yes	Private	Rural	101.52	26.8	smokes	0
1307	Female	61	1	0	Yes	Private	Rural	170.05	60.2	smokes	0
35846	Female	43	1	0	No	Self-employed	Rural	217.3	27.5	never smoked	0
28645	Female	38	1	0	Yes	Private	Urban	196.01	28.1	never smoked	0
5835	Male	68	0	0	Yes	Private	Urban	92.21	27.3	Unknown	0
46474	Male	26	0	0	Yes	Private	Rural	100.09	27.4	never smoked	0
69687	Female	18	0	0	No	Self-employed	Rural	93.88	22.2	never smoked	0
2953	Female	43	0	0	Yes	Private	Rural	75.05	22.9	smokes	0
11838	Female	43	0	0	Yes	Govt_job	Rural	70.08	26.6	never smoked	0
9179	Female	32	0	0	No	Private	Urban	74.2	23	smokes	0
38165	Female	81	0	0	No	Private	Rural	69.01	32.6	never smoked	0
63050	Male	25	0	0	No	Private	Rural	96.17	22.1	Unknown	0
22470	Male	61	0	0	Yes	Govt_job	Urban	184.15	N/A	Unknown	0
71585	Female	66	0	0	Yes	Govt_job	Urban	87.24	22.5	formerly smoked	0
15649	Male	54	1	0	Yes	Private	Rural	198.69	N/A	smokes	0
11974	Male	11	0	0	No	children	Urban	82.58	25.5	Unknown	0
3009	Female	53	0	0	Yes	Self-employed	Rural	96.88	31.4	Unknown	0
32361	Female	78	0	1	Yes	Self-employed	Urban	73.32	26	Unknown	0
41523	Male	9	0	0	No	children	Rural	94.59	20	Unknown	0
53910	Female	48	0	0	Yes	Self-employed	Rural	132.08	31.6	smokes	0
67548	Female	31	0	0	Yes	Private	Urban	98.99	31.2	never smoked	0
50441	Male	20	0	0	No	Private	Rural	104.48	21.7	never smoked	0
16927	Male	21	0	0	Yes	Private	Rural	98.01	24.2	Unknown	0
28265	Female	42	0	0	Yes	Self-employed	Rural	79.14	25	formerly smoked	0
33404	Male	35	0	0	Yes	Private	Urban	89.32	36.7	Unknown	0
50965	Male	53	0	0	No	Private	Rural	65.24	28.9	Unknown	0
21077	Male	60	0	0	Yes	Private	Rural	80.98	29.7	formerly smoked	0
12982	Male	74	0	0	Yes	Self-employed	Urban	186.17	44.3	Unknown	0
66570	Female	23	0	0	No	Private	Rural	69.24	51	never smoked	0
29158	Female	55	0	0	Yes	Private	Rural	111.19	39.7	formerly smoked	0
34299	Female	71	0	0	Yes	Private	Urban	93.28	34.7	never smoked	0
54375	Male	5	0	0	No	children	Rural	122.19	35	Unknown	0
37832	Female	14	0	0	No	children	Rural	129.53	21.3	never smoked	0
21058	Female	15	0	0	No	children	Rural	114.53	29.1	Unknown	0
7696	Female	66	0	0	No	Private	Urban	93.73	23.9	smokes	0
34668	Female	56	0	0	Yes	Private	Urban	77.49	36	formerly smoked	0
68483	Female	60	0	0	Yes	Private	Urban	65.38	41.2	formerly smoked	0
6072	Female	57	0	0	Yes	Private	Urban	94.18	27.1	never smoked	0
51112	Male	29	0	0	Yes	Self-employed	Urban	118.7	33.2	Unknown	0
69673	Female	76	0	0	Yes	Govt_job	Urban	96.29	25.4	smokes	0
71238	Male	52	1	0	Yes	Private	Rural	74.64	30.7	smokes	0
63958	Female	42	0	0	Yes	Private	Urban	96.99	34.8	formerly smoked	0
34511	Female	71	0	0	Yes	Private	Rural	100.61	19.2	Unknown	0
24892	Male	64	0	0	Yes	Private	Rural	97.08	31.7	Unknown	0
29496	Female	39	0	0	Yes	Private	Rural	84.79	35.7	never smoked	0
19939	Female	46	0	0	Yes	Private	Rural	78.75	37.8	formerly smoked	0
27832	Female	51	0	0	Yes	Private	Rural	82.93	29.7	smokes	0
27757	Male	31	0	0	Yes	Private	Urban	88.78	35.8	smokes	0
31279	Male	22	0	0	No	Private	Urban	122.1	23.6	smokes	0
25099	Male	41	0	0	No	Govt_job	Rural	74.81	39.7	smokes	0
67733	Female	28	0	0	Yes	Private	Urban	183.45	40.5	smokes	0
9201	Female	44	0	0	Yes	Self-employed	Urban	114.94	21.4	never smoked	0
33123	Female	68	0	0	Yes	Self-employed	Rural	104.38	40.8	formerly smoked	0
21713	Male	49	0	0	Yes	Private	Urban	102.91	24.7	Unknown	0
22622	Male	10	0	0	No	children	Rural	108.79	21	Unknown	0
6726	Female	31	0	0	Yes	Private	Urban	73.31	45	never smoked	0
17242	Male	67	0	0	Yes	Self-employed	Urban	68.52	26.2	never smoked	0
16380	Male	40	0	0	Yes	Private	Rural	89.77	N/A	smokes	0
9729	Male	70	0	0	Yes	Private	Urban	102.64	28.3	never smoked	0
56974	Female	38	0	0	Yes	Govt_job	Urban	70.92	41.6	never smoked	0
29933	Female	5	0	0	No	children	Rural	86.11	19	Unknown	0
65574	Female	54	0	0	Yes	Private	Urban	129.16	32.4	never smoked	0
17019	Female	30	0	0	Yes	Govt_job	Urban	113.85	34	never smoked	0
41800	Female	23	0	0	Yes	Private	Rural	79.35	39.4	formerly smoked	0
7621	Female	31	0	0	Yes	Private	Rural	80.79	28.7	Unknown	0
6855	Male	72	1	0	Yes	Self-employed	Urban	114.01	31.8	formerly smoked	0
5374	Male	23	0	0	No	Private	Rural	93.74	31.2	never smoked	0
31564	Female	25	0	0	Yes	Private	Rural	90.65	20.9	Unknown	0
26028	Male	51	0	0	Yes	Private	Urban	98.41	32.1	never smoked	0
71808	Female	20	0	0	No	Private	Urban	127.18	31	Unknown	0
56998	Female	12	0	0	No	children	Urban	138.06	23.1	Unknown	0
14712	Male	57	0	0	Yes	Private	Urban	89.44	26.7	never smoked	0
23094	Male	65	0	0	Yes	Self-employed	Urban	105.61	27.9	Unknown	0
43134	Female	16	0	0	No	Private	Rural	155.43	27.3	never smoked	0
40622	Female	43	0	0	Yes	Private	Rural	80.83	51.5	Unknown	0
39383	Female	30	0	0	Yes	Private	Urban	80.19	20.4	never smoked	0
63606	Male	29	0	0	Yes	Govt_job	Urban	60.34	29.6	formerly smoked	0
46438	Female	54	0	0	Yes	Self-employed	Urban	79.3	30.6	formerly smoked	0
65144	Female	57	0	0	Yes	Self-employed	Urban	98.44	33.6	Unknown	0
545	Male	42	0	0	Yes	Private	Rural	210.48	71.9	never smoked	0
36331	Male	18	0	0	No	Private	Rural	70.34	24.2	Unknown	0
42359	Male	9	0	0	No	children	Urban	122.22	17.7	Unknown	0
20751	Female	26	0	0	Yes	Private	Rural	75.29	22.6	smokes	0
34641	Male	40	0	0	No	Private	Rural	100.35	28.1	never smoked	0
15791	Male	77	0	0	Yes	Private	Urban	193.83	26.5	never smoked	0
68241	Female	15	0	0	No	children	Urban	126.96	28.7	Unknown	0
67780	Female	76	0	0	Yes	Private	Urban	183.34	39.5	formerly smoked	0
68275	Male	52	0	0	Yes	Private	Urban	247.69	35.1	Unknown	0
13129	Female	55	0	0	Yes	Self-employed	Rural	76.2	27.9	never smoked	0
60902	Male	5	0	0	No	children	Rural	71.43	19.3	Unknown	0
37629	Female	55	0	0	No	Private	Rural	93.36	28.4	never smoked	0
58439	Male	36	0	0	No	Private	Urban	61.29	26.7	never smoked	0
62936	Male	46	0	0	Yes	Private	Urban	103.62	40.9	Unknown	0
29010	Male	5	0	0	No	children	Rural	100.52	17.2	Unknown	0
36561	Female	39	0	0	Yes	Govt_job	Rural	191.47	28.3	never smoked	0
44912	Male	12	0	0	No	children	Urban	67.06	16.1	Unknown	0
59829	Male	67	0	1	Yes	Private	Urban	144.1	27.6	never smoked	0
45238	Female	1.8	0	0	No	children	Urban	58.26	16.5	Unknown	0
47811	Female	72	0	0	Yes	Self-employed	Urban	239.82	35.8	never smoked	0
61511	Female	0.32	0	0	No	children	Rural	73.71	16.2	Unknown	0
55424	Female	64	1	0	Yes	Private	Rural	88.53	24.6	never smoked	0
36942	Male	27	0	0	No	Private	Urban	114.79	32	Unknown	0
61697	Male	25	0	0	No	Private	Rural	113.8	35.3	formerly smoked	0
55138	Female	81	0	0	No	Self-employed	Urban	71.91	19.2	Unknown	0
39399	Female	32	0	0	No	Self-employed	Urban	65.3	40.4	never smoked	0
17148	Male	57	0	0	Yes	Private	Urban	189.57	30.7	never smoked	0
721	Female	52	1	0	Yes	Self-employed	Urban	114.25	24.3	formerly smoked	0
40448	Male	54	0	0	Yes	Private	Urban	81.26	26.4	formerly smoked	0
58007	Female	36	0	0	Yes	Private	Urban	87.88	34.7	smokes	0
15095	Male	18	0	0	No	Private	Urban	112.17	31.7	Unknown	0
11960	Male	45	0	0	Yes	Private	Rural	99.97	35.6	never smoked	0
56179	Male	29	0	0	No	Private	Urban	207.58	22.8	smokes	0
24592	Female	51	1	0	Yes	Private	Urban	109.16	28	smokes	0
67744	Female	23	0	0	No	Private	Urban	74.46	35.6	formerly smoked	0
8328	Female	54	0	0	Yes	Private	Rural	118.51	40.6	never smoked	0
32437	Female	54	0	0	Yes	Self-employed	Urban	107.47	29.3	formerly smoked	0
44315	Male	18	0	0	No	Self-employed	Rural	182.86	21	Unknown	0
68245	Female	26	0	0	Yes	Private	Rural	59.17	20	Unknown	0
25483	Male	72	0	0	Yes	Private	Rural	215.64	26.7	formerly smoked	0
47732	Male	5	0	0	No	children	Rural	163.7	18.4	Unknown	0
50118	Female	65	0	1	Yes	Private	Rural	196.36	34.5	formerly smoked	0
55420	Female	42	0	0	No	Private	Rural	139.77	27.7	Unknown	0
55709	Female	47	0	0	Yes	Self-employed	Urban	141.23	21.1	never smoked	0
15311	Female	24	0	0	Yes	Private	Urban	89.99	24.4	formerly smoked	0
53660	Male	57	0	0	Yes	Private	Urban	108.53	19.4	smokes	0
56553	Male	51	0	0	Yes	Private	Urban	63.61	42.3	Unknown	0
30480	Male	48	0	0	Yes	Private	Urban	85.54	32.2	smokes	0
31988	Female	56	0	0	Yes	Private	Urban	100.83	26.8	never smoked	0
59807	Female	30	0	0	Yes	Private	Urban	59.82	25.4	never smoked	0
45585	Female	63	1	0	Yes	Private	Urban	105.95	23.5	smokes	0
39639	Female	46	0	0	Yes	Private	Rural	188.11	50.2	smokes	0
52063	Female	53	0	0	Yes	Self-employed	Urban	71.15	26.1	formerly smoked	0
40639	Female	1.08	0	0	No	children	Rural	60.53	17.5	Unknown	0
31090	Male	15	0	0	No	children	Rural	205.5	24.2	never smoked	0
64174	Female	59	1	0	Yes	Private	Urban	204.86	30.8	never smoked	0
8544	Female	24	0	0	No	Self-employed	Rural	115.03	23.4	never smoked	0
27377	Male	53	0	0	Yes	Private	Rural	79.87	30.9	never smoked	0
3361	Female	39	0	0	Yes	Govt_job	Rural	97.89	23.6	never smoked	0
61408	Male	23	0	0	No	Never_worked	Urban	125.26	18.7	never smoked	0
33552	Male	31	0	0	Yes	Private	Rural	114.32	27.7	smokes	0
31364	Male	5	0	0	No	children	Urban	92.23	16.7	Unknown	0
7446	Male	44	0	0	Yes	Private	Urban	83.51	31.2	never smoked	0
9906	Female	1.8	0	0	No	children	Urban	102.34	17	Unknown	0
65130	Male	40	0	0	Yes	Private	Rural	144.48	29.8	smokes	0
27794	Male	7	0	0	No	children	Rural	88.39	19.7	Unknown	0
48993	Female	56	0	0	Yes	Private	Rural	228.08	29.1	Unknown	0
30753	Male	42	0	0	Yes	Govt_job	Urban	93.79	27.2	never smoked	0
46809	Male	48	0	0	Yes	Private	Rural	147.14	22.3	Unknown	0
22853	Male	82	0	0	No	Self-employed	Rural	106.43	27	smokes	0
12465	Female	52	0	0	No	Private	Rural	88.04	42.1	never smoked	0
64849	Female	42	0	0	Yes	Private	Urban	92.2	34.2	Unknown	0
39659	Female	73	0	0	Yes	Govt_job	Urban	219.53	40.9	never smoked	0
24183	Female	55	0	0	Yes	Govt_job	Rural	75.56	29.4	smokes	0
71533	Male	50	0	0	Yes	Private	Urban	158.31	32.8	formerly smoked	0
35565	Male	43	0	0	Yes	Private	Urban	111.43	21.9	smokes	0
34558	Male	33	0	0	Yes	Private	Rural	219.97	39.6	never smoked	0
42553	Female	80	0	0	Yes	Private	Rural	148.91	28.3	never smoked	0
39601	Female	33	0	0	Yes	Private	Urban	69.4	47.8	never smoked	0
46891	Female	74	0	0	Yes	Private	Rural	68.34	39.3	Unknown	0
38987	Male	65	0	1	Yes	Self-employed	Urban	58.37	28	smokes	0
21886	Female	40	0	0	Yes	Private	Urban	71.2	27.1	never smoked	0
5353	Male	52	0	1	No	Private	Rural	101.5	31.2	smokes	0
44300	Female	66	0	0	Yes	Govt_job	Urban	92.04	23.1	never smoked	0
48144	Female	20	0	0	No	Govt_job	Rural	73	20.8	never smoked	0
46218	Female	51	0	0	Yes	Self-employed	Urban	111.15	34.1	smokes	0
39745	Female	60	0	0	Yes	Self-employed	Rural	58.65	30.1	never smoked	0
13517	Male	59	0	0	Yes	Private	Urban	100.54	35.8	never smoked	0
36355	Male	58	0	0	Yes	Govt_job	Rural	111.73	34.6	never smoked	0
22678	Female	42	0	0	Yes	Govt_job	Urban	97.78	29.8	Unknown	0
2532	Male	28	0	0	No	Private	Rural	85.79	26.7	Unknown	0
52512	Male	57	0	0	Yes	Private	Rural	98.54	30.2	never smoked	0
3579	Female	66	0	1	Yes	Private	Urban	94.62	29.7	formerly smoked	0
3130	Female	56	0	0	Yes	Private	Rural	112.43	54.6	never smoked	0
5545	Male	48	0	0	Yes	Self-employed	Urban	99.67	23.3	formerly smoked	0
63693	Male	37	0	0	No	Private	Urban	67.39	35.6	Unknown	0
34363	Female	27	0	0	Yes	Private	Urban	95.12	27	never smoked	0
23650	Male	15	0	0	No	children	Rural	85.06	21.6	never smoked	0
53515	Male	61	0	0	Yes	Private	Rural	214.05	29.4	formerly smoked	0
33528	Female	80	0	1	Yes	Self-employed	Urban	79.09	22.8	never smoked	0
23046	Female	43	0	0	Yes	Self-employed	Urban	98.09	17.3	never smoked	0
11068	Male	53	0	0	Yes	Self-employed	Urban	76.36	29.8	Unknown	0
62233	Female	70	0	0	No	Self-employed	Urban	98.42	36.4	formerly smoked	0
7291	Female	58	0	0	No	Private	Urban	82.01	34.7	formerly smoked	0
36814	Female	49	0	0	Yes	Private	Rural	56.11	28.7	smokes	0
48265	Male	65	0	0	Yes	Govt_job	Rural	111.85	26.7	never smoked	0
10139	Female	54	0	0	Yes	Self-employed	Urban	92.39	22.1	never smoked	0
12662	Male	74	1	0	Yes	Self-employed	Urban	112.54	27.7	formerly smoked	0
43174	Female	56	0	0	Yes	Private	Urban	63.71	40.5	formerly smoked	0
72823	Female	79	0	0	Yes	Private	Urban	70.35	23	formerly smoked	0
30567	Male	71	1	0	Yes	Private	Urban	94.65	25.3	formerly smoked	0
41927	Female	28	0	0	Yes	Private	Rural	64.64	22.1	never smoked	0
54866	Female	9	0	0	No	children	Rural	57.27	28	Unknown	0
20364	Female	4	0	0	No	children	Urban	107.25	12	Unknown	0
21117	Female	36	0	0	No	Self-employed	Rural	77.12	28.4	never smoked	0
50491	Male	78	0	0	Yes	Self-employed	Urban	55.32	29.6	smokes	0
61013	Male	52	0	0	No	Private	Rural	69.37	36.2	Unknown	0
71010	Female	80	0	0	No	Self-employed	Urban	57.57	22.8	never smoked	0
23551	Male	28	0	0	Yes	Private	Urban	87.43	55.7	Unknown	0
10997	Female	38	0	0	Yes	Private	Rural	98.73	24.3	never smoked	0
12738	Male	56	0	0	Yes	Private	Rural	81.18	26.9	never smoked	0
57772	Female	75	0	0	Yes	Govt_job	Rural	56.23	25.3	never smoked	0
16615	Male	76	1	0	Yes	Self-employed	Rural	69.61	35.3	never smoked	0
62999	Male	10	0	0	No	children	Rural	59.49	18.3	Unknown	0
68995	Female	48	1	0	No	Private	Rural	118.14	N/A	formerly smoked	0
66184	Male	40	0	0	Yes	Govt_job	Rural	100.26	26	Unknown	0
53010	Male	82	0	0	Yes	Self-employed	Rural	56.75	21	never smoked	0
967	Male	61	0	1	Yes	Private	Urban	88.27	N/A	never smoked	0
31145	Female	17	0	0	No	Private	Urban	67.81	55.7	never smoked	0
54338	Female	58	0	0	Yes	Govt_job	Rural	77.46	27.6	never smoked	0
22870	Male	12	0	0	No	children	Urban	76.26	20.5	never smoked	0
13223	Female	53	0	0	Yes	Govt_job	Rural	86.39	30.2	never smoked	0
57523	Female	26	0	0	Yes	Private	Urban	116.38	21.9	formerly smoked	0
67932	Female	48	0	0	Yes	Private	Rural	75.74	28.8	smokes	0
10255	Male	25	0	0	Yes	Private	Rural	92.14	36.2	Unknown	0
68131	Female	27	0	0	No	Private	Rural	149.95	25.9	never smoked	0
29873	Male	31	1	0	Yes	Govt_job	Urban	92.11	N/A	never smoked	0
54182	Female	16	0	0	No	Private	Rural	74.98	21.4	never smoked	0
61300	Male	20	0	0	No	Private	Urban	55.25	20.4	never smoked	0
15274	Female	2	0	0	No	children	Rural	79.89	31.6	Unknown	0
53016	Female	1.8	0	0	No	children	Urban	130.61	14.4	Unknown	0
28848	Male	28	0	0	No	Private	Urban	94.26	23.7	Unknown	0
27012	Male	32	0	0	No	Private	Urban	94.34	30.2	formerly smoked	0
7745	Female	35	0	0	Yes	Private	Urban	109.03	19.5	formerly smoked	0
20541	Female	52	1	0	Yes	Private	Rural	81.03	32.6	never smoked	0
5892	Female	55	1	0	Yes	Private	Rural	99.82	34.2	never smoked	0
66883	Female	42	0	0	Yes	Self-employed	Urban	140.08	43	never smoked	0
43196	Female	52	0	0	Yes	Self-employed	Urban	59.54	42.2	Unknown	0
12593	Female	18	0	0	No	Private	Urban	80.33	19.7	never smoked	0
51514	Female	13	0	0	No	children	Urban	131.51	41.7	never smoked	0
15553	Female	45	0	0	Yes	Private	Rural	89.21	21.6	formerly smoked	0
45796	Female	29	0	0	Yes	Private	Rural	91.45	24.2	never smoked	0
31840	Female	12	0	0	No	children	Rural	90.58	19.2	Unknown	0
58767	Female	37	0	0	Yes	Private	Urban	91.45	25.8	Unknown	0
14391	Female	30	0	0	Yes	Private	Rural	89.63	23.2	smokes	0
22321	Female	44	0	0	Yes	Private	Urban	124.06	20.8	never smoked	0
38184	Female	79	1	0	Yes	Private	Rural	99.47	28.4	never smoked	0
13997	Male	38	0	0	Yes	Private	Urban	88.97	30.2	never smoked	0
41673	Female	45	0	0	Yes	Private	Rural	80.93	23.1	never smoked	0
27796	Female	66	0	0	Yes	Private	Urban	102.07	16.7	smokes	0
18390	Female	19	0	0	No	Private	Rural	91.69	39.5	Unknown	0
63409	Female	49	0	0	Yes	Private	Urban	63.71	33.8	smokes	0
9752	Female	66	0	0	Yes	Govt_job	Rural	200.49	34.6	smokes	0
72882	Male	47	0	0	Yes	Private	Rural	75.3	25	formerly smoked	0
49744	Female	59	0	0	Yes	Private	Urban	240.71	43.9	formerly smoked	0
49086	Female	23	0	0	No	Private	Urban	60.5	27.1	formerly smoked	0
40866	Female	79	0	0	Yes	Self-employed	Rural	131.85	25.9	Unknown	0
47523	Female	37	0	0	No	Self-employed	Rural	134.39	22.7	formerly smoked	0
63561	Male	78	0	0	Yes	Private	Urban	56.18	27.1	never smoked	0
51422	Female	70	1	0	Yes	Private	Rural	113.64	25.6	formerly smoked	0
56870	Female	34	0	0	No	Private	Rural	156.57	28.4	Unknown	0
3590	Female	28	1	0	No	Private	Rural	80.4	57.5	never smoked	0
60665	Male	29	0	0	No	Private	Urban	59.26	35.8	smokes	0
40791	Female	13	0	0	No	children	Rural	63.26	19.5	Unknown	0
54304	Female	22	0	0	Yes	Private	Urban	86.24	31.2	never smoked	0
22485	Male	56	0	0	Yes	Private	Urban	197.1	43.6	formerly smoked	0
18430	Female	81	0	0	Yes	Self-employed	Urban	90.9	31.2	formerly smoked	0
19234	Female	28	0	0	No	Private	Rural	84.59	23.5	Unknown	0
52454	Male	9	0	0	No	children	Rural	121.8	18.7	Unknown	0
13365	Male	50	0	0	Yes	Private	Rural	77.65	24.4	smokes	0
60983	Male	70	0	0	Yes	Private	Urban	64.41	29.4	smokes	0
14615	Female	30	0	0	No	Private	Urban	75.19	37	smokes	0
50277	Female	51	0	0	Yes	Self-employed	Rural	67.97	29.4	smokes	0
50811	Male	24	0	0	No	Private	Urban	119.34	38.5	never smoked	0
16575	Male	17	0	0	No	Private	Rural	94.92	23.5	never smoked	0
1246	Female	43	0	0	Yes	Govt_job	Rural	107.42	N/A	never smoked	0
11176	Male	9	0	0	No	children	Rural	85.02	16.3	Unknown	0
30712	Male	50	0	0	Yes	Private	Urban	103.51	35.9	never smoked	0
31308	Female	49	0	0	Yes	Private	Urban	114.5	35.9	formerly smoked	0
9612	Male	6	0	0	No	children	Urban	70.78	20.3	Unknown	0
3325	Male	30	0	0	Yes	Self-employed	Rural	95.01	32.3	smokes	0
52808	Male	73	0	0	Yes	Private	Urban	84.11	27.9	never smoked	0
41513	Female	20	0	0	Yes	Private	Urban	74.02	22.3	never smoked	0
36109	Male	42	0	0	Yes	Private	Urban	78.49	31.8	smokes	0
53336	Female	79	0	0	Yes	Govt_job	Urban	74.22	29.7	Unknown	0
56831	Female	55	0	0	Yes	Private	Urban	55.34	27.1	smokes	0
52580	Female	27	0	0	No	Private	Rural	75.04	24.5	never smoked	0
55592	Male	71	0	0	Yes	Private	Rural	109.73	28.9	never smoked	0
33723	Female	9	0	0	No	children	Urban	95.81	N/A	Unknown	0
26235	Male	23	0	0	No	Private	Rural	96.78	24.6	smokes	0
16685	Female	71	1	0	Yes	Private	Urban	194.62	31.6	never smoked	0
44583	Female	56	0	1	Yes	Private	Rural	70.02	32.3	never smoked	0
25315	Male	31	0	0	Yes	Private	Urban	222.21	41.1	smokes	0
58227	Female	64	0	0	Yes	Govt_job	Rural	62.41	30	never smoked	0
60810	Male	46	0	0	Yes	Self-employed	Urban	55.83	26.4	never smoked	0
34612	Male	55	0	0	Yes	Govt_job	Rural	65.12	30	never smoked	0
8320	Male	2	0	0	No	children	Rural	73.62	20.8	Unknown	0
25595	Female	58	1	0	Yes	Private	Urban	85.83	44	formerly smoked	0
30550	Female	78	0	0	No	Private	Urban	103.86	30.6	Unknown	0
49529	Female	1.16	0	0	No	children	Urban	60.98	17.2	Unknown	0
13367	Female	35	0	0	Yes	Private	Rural	82.69	29.1	Unknown	0
33585	Female	64	0	0	Yes	Private	Rural	250.2	27.4	Unknown	0
49785	Female	18	0	0	No	Private	Rural	128.97	23.5	Unknown	0
6886	Male	19	0	0	No	Private	Rural	84.31	31.8	never smoked	0
38609	Male	47	0	0	Yes	Govt_job	Rural	74.8	23.5	never smoked	0
22159	Female	54	1	0	No	Private	Urban	97.06	28.5	formerly smoked	0
37413	Female	39	0	0	Yes	Private	Urban	77.54	32.7	Unknown	0
4169	Female	37	0	0	No	Private	Rural	92.78	54.2	never smoked	0
40055	Female	17	0	0	No	Private	Rural	173.43	25.6	smokes	0
18888	Female	20	0	0	Yes	Private	Urban	79.08	41.2	never smoked	0
45283	Female	31	0	0	Yes	Private	Urban	106.18	27	smokes	0
42503	Female	56	0	0	Yes	Private	Rural	114.21	21.3	never smoked	0
23645	Female	31	0	0	No	Private	Rural	91.08	34.3	never smoked	0
62382	Male	82	0	0	Yes	Private	Urban	105.77	29.5	Unknown	0
59521	Male	33	0	0	Yes	Private	Rural	74.88	31.6	smokes	0
55386	Male	42	0	0	Yes	Private	Rural	123.15	26.1	smokes	0
22685	Male	20	0	0	No	Private	Rural	184.25	27.5	never smoked	0
46745	Male	22	0	0	Yes	Govt_job	Rural	117.69	26.5	never smoked	0
72547	Male	61	0	0	Yes	Private	Rural	55.26	33.2	Unknown	0
26973	Female	31	0	0	Yes	Private	Urban	106.51	40.2	never smoked	0
41033	Female	31	0	0	Yes	Govt_job	Rural	55.27	32.5	formerly smoked	0
5046	Male	17	0	0	No	Self-employed	Urban	98.42	23.4	Unknown	0
71442	Female	30	0	0	Yes	Private	Rural	99.2	32.5	never smoked	0
49624	Male	69	0	0	Yes	Private	Urban	98.92	23.9	formerly smoked	0
10572	Female	63	0	0	Yes	Private	Rural	92.7	29.5	never smoked	0
55847	Male	19	0	0	No	Private	Rural	106.7	24	never smoked	0
42441	Male	7	0	0	No	children	Urban	152.81	17.7	Unknown	0
28910	Female	51	0	0	Yes	Private	Urban	82.59	26.2	formerly smoked	0
10381	Female	38	1	0	Yes	Self-employed	Urban	91	33.3	never smoked	0
14387	Male	2	0	0	No	children	Urban	93.88	17.4	Unknown	0
31956	Female	58	0	0	Yes	Private	Urban	76.99	29	never smoked	0
17813	Female	69	0	1	Yes	Private	Rural	254.6	21.7	Unknown	0
24665	Female	64	1	0	Yes	Private	Rural	93.99	37.8	formerly smoked	0
13683	Female	31	0	0	Yes	Private	Urban	109.68	41.8	never smoked	0
7387	Female	59	1	0	Yes	Private	Rural	92.04	24.2	never smoked	0
57011	Female	54	0	0	Yes	Private	Rural	111.41	31.1	never smoked	0
22384	Female	24	0	0	Yes	Private	Rural	97.92	23.1	never smoked	0
24108	Male	19	0	0	No	Private	Urban	65.61	25.1	Unknown	0
50053	Male	17	0	0	No	Private	Urban	62.37	41.3	never smoked	0
69427	Female	29	0	0	No	Private	Urban	101.28	22.7	never smoked	0
21688	Female	42	0	0	Yes	Private	Rural	88.31	24	smokes	0
60777	Female	31	0	0	Yes	Govt_job	Rural	103.55	20.5	formerly smoked	0
64732	Female	29	0	0	No	Private	Urban	60.26	20.4	never smoked	0
42710	Female	23	0	0	No	Private	Urban	79.39	27.6	never smoked	0
46683	Female	25	0	0	No	Private	Urban	122.01	27	smokes	0
58909	Female	14	0	0	No	children	Rural	78.09	26.4	Unknown	0
51125	Female	66	0	0	Yes	Private	Urban	89.7	34.9	smokes	0
29077	Female	77	0	0	Yes	Private	Rural	95.1	35	never smoked	0
4970	Male	79	0	0	Yes	Self-employed	Rural	112.64	28.5	formerly smoked	0
58291	Female	52	0	0	Yes	Private	Rural	79.8	32.3	formerly smoked	0
18616	Female	41	0	0	Yes	Private	Urban	82.2	23.9	Unknown	0
99	Female	31	0	0	No	Private	Urban	108.89	52.3	Unknown	0
55529	Male	39	0	0	Yes	Private	Rural	114.32	26.4	never smoked	0
12204	Female	51	0	0	No	Govt_job	Rural	116.14	20.9	never smoked	0
21397	Female	40	0	0	Yes	Govt_job	Urban	122.74	23.3	Unknown	0
64633	Female	48	0	0	Yes	Private	Urban	94.04	32.7	never smoked	0
23016	Male	55	0	0	Yes	Private	Rural	86.6	26.5	never smoked	0
18412	Male	41	0	0	Yes	Private	Rural	82.32	27.9	Unknown	0
67412	Female	39	0	0	Yes	Private	Rural	83.83	30.3	never smoked	0
37545	Male	41	0	0	No	Govt_job	Urban	106.98	27.6	never smoked	0
10324	Female	5	0	0	No	children	Urban	93.88	14.6	Unknown	0
14491	Male	38	0	0	Yes	Govt_job	Urban	70.53	40.9	smokes	0
64582	Male	40	1	0	Yes	Govt_job	Rural	212.01	28.4	never smoked	0
25514	Male	12	0	0	No	children	Rural	65.88	23.7	Unknown	0
7663	Male	20	0	0	No	Govt_job	Rural	106.97	27.9	formerly smoked	0
66220	Male	53	0	0	Yes	Private	Urban	126.35	25.2	never smoked	0
71793	Female	21	0	0	No	Private	Urban	129.16	34.4	Unknown	0
25458	Female	70	1	0	Yes	Govt_job	Rural	88.66	36.7	formerly smoked	0
69645	Male	61	0	0	Yes	Govt_job	Rural	112.95	22.2	formerly smoked	0
53695	Male	70	0	0	Yes	Govt_job	Urban	81.59	27.2	never smoked	0
26692	Female	38	0	0	Yes	Govt_job	Rural	76.82	27.3	never smoked	0
33400	Male	59	0	0	Yes	Govt_job	Rural	73.75	27.3	smokes	0
67078	Female	36	1	0	Yes	Private	Urban	91.56	42.2	never smoked	0
32352	Female	31	0	0	Yes	Govt_job	Rural	104.55	26.4	never smoked	0
22540	Female	65	0	0	Yes	Govt_job	Urban	84.84	39.4	Unknown	0
26999	Male	61	1	1	Yes	Govt_job	Rural	86.06	34.8	never smoked	0
65218	Male	2	0	0	No	children	Rural	109.1	20	Unknown	0
30102	Male	52	0	0	Yes	Private	Rural	68.35	34.1	never smoked	0
49521	Female	33	0	0	Yes	Private	Urban	121.04	31.4	Unknown	0
54643	Male	5	0	0	No	children	Rural	160.83	17.8	Unknown	0
29134	Female	32	0	0	Yes	Private	Rural	85.62	46.1	smokes	0
68281	Female	54	0	0	Yes	Govt_job	Urban	74.23	28.1	formerly smoked	0
40350	Female	51	0	0	No	Private	Urban	110.76	24.7	formerly smoked	0
33410	Female	39	0	0	No	Govt_job	Urban	79.44	22.7	never smoked	0
39375	Female	40	0	0	Yes	Private	Rural	119.52	34.6	never smoked	0
2543	Female	19	0	0	Yes	Private	Rural	90.42	21.4	never smoked	0
45289	Female	9	0	0	No	children	Urban	109.32	27.4	Unknown	0
12106	Male	53	1	0	Yes	Govt_job	Rural	78.16	36.6	never smoked	0
10792	Female	23	0	0	No	Private	Rural	79.13	32.9	formerly smoked	0
19153	Female	19	0	0	No	Self-employed	Urban	84.06	24.7	never smoked	0
47876	Male	1	0	0	No	children	Rural	89.3	21.4	Unknown	0
25283	Female	48	0	0	Yes	Private	Urban	69.21	33.1	never smoked	0
12270	Male	71	0	0	Yes	Govt_job	Rural	186.45	26.7	never smoked	0
49949	Male	44	0	0	Yes	Private	Urban	58.47	24.4	never smoked	0
50826	Female	53	0	0	Yes	Govt_job	Rural	189.49	25.8	Unknown	0
28681	Female	70	1	0	Yes	Self-employed	Urban	99.6	34.3	formerly smoked	0
41615	Female	1.4	0	0	No	children	Rural	126.18	18.1	Unknown	0
14147	Male	49	0	0	Yes	Private	Urban	186.32	43.8	smokes	0
41537	Female	17	0	0	No	Private	Rural	62.49	26.9	never smoked	0
62332	Female	40	0	0	Yes	Private	Rural	74.51	36.6	never smoked	0
25488	Female	46	0	0	Yes	Self-employed	Urban	94.63	24.9	never smoked	0
45759	Female	32	0	0	Yes	Private	Rural	91.98	27.6	smokes	0
71929	Male	2	0	0	No	children	Rural	56.77	20.9	Unknown	0
14807	Female	40	0	0	Yes	Private	Urban	75.87	30.3	never smoked	0
16110	Female	19	0	0	No	Private	Rural	77.19	37.4	smokes	0
40970	Male	43	0	0	Yes	Private	Urban	135.75	35.9	smokes	0
28933	Female	46	0	0	Yes	Private	Rural	100.15	50.3	smokes	0
11709	Male	71	0	0	No	Private	Urban	95.08	31.5	never smoked	0
37154	Female	31	0	0	Yes	Private	Urban	125.38	24.4	smokes	0
16809	Male	41	0	0	Yes	Private	Urban	111.71	38.9	formerly smoked	0
13907	Male	65	0	0	Yes	Self-employed	Rural	94.64	28.6	never smoked	0
2314	Male	52	0	0	Yes	Private	Urban	226.7	N/A	smokes	0
70380	Female	20	0	0	No	Private	Urban	112.96	27.5	never smoked	0
63058	Female	77	0	1	Yes	Private	Rural	183.1	N/A	never smoked	0
54071	Female	51	0	0	Yes	Private	Urban	105.36	43.7	Unknown	0
67405	Female	37	0	0	Yes	Private	Urban	84.13	27	never smoked	0
28024	Male	49	0	0	Yes	Private	Rural	102.47	29.3	formerly smoked	0
11730	Female	62	1	0	Yes	Govt_job	Rural	77.04	34.7	never smoked	0
2549	Female	17	0	0	No	Private	Rural	83.23	N/A	never smoked	0
17245	Female	28	0	0	Yes	Private	Rural	87.01	39.9	never smoked	0
70852	Male	80	0	0	Yes	Private	Rural	56.99	26.7	never smoked	0
60957	Male	45	0	0	Yes	Private	Rural	73.01	24.8	formerly smoked	0
19742	Female	37	0	0	Yes	Private	Urban	106.35	29.7	never smoked	0
10782	Female	3	0	0	No	children	Rural	80.63	15.9	Unknown	0
61742	Male	26	0	0	No	Private	Urban	103.61	31.4	never smoked	0
4808	Female	71	0	0	Yes	Self-employed	Urban	91.35	N/A	formerly smoked	0
13571	Male	58	0	0	Yes	Govt_job	Urban	194.04	27.8	never smoked	0
49928	Female	59	0	0	Yes	Govt_job	Rural	111.99	35.5	formerly smoked	0
52688	Male	74	1	0	Yes	Private	Rural	57.51	31.7	smokes	0
24099	Male	17	0	0	No	Private	Rural	68.49	33.2	never smoked	0
65698	Female	62	0	0	Yes	Private	Urban	60.2	27.7	formerly smoked	0
47885	Male	37	0	0	Yes	Self-employed	Urban	160	31.9	formerly smoked	0
13948	Female	19	0	0	No	Never_worked	Urban	86.96	25.8	never smoked	0
17351	Female	59	0	0	Yes	Private	Rural	237.15	27.7	never smoked	0
820	Female	59	1	0	Yes	Private	Rural	99.06	23.4	never smoked	0
55721	Male	62	0	1	Yes	Self-employed	Urban	56.31	24.3	formerly smoked	0
72310	Male	80	1	1	Yes	Self-employed	Urban	84.31	30.3	smokes	0
24115	Female	54	0	0	Yes	Private	Rural	90.92	29.1	never smoked	0
65766	Female	27	0	0	No	Private	Rural	104.33	20.1	never smoked	0
42482	Female	4	0	0	No	children	Urban	62.61	21.2	Unknown	0
25627	Male	81	1	0	Yes	Self-employed	Urban	231.19	31.6	formerly smoked	0
7122	Female	41	0	0	No	Private	Rural	94.3	41.6	Unknown	0
48755	Male	27	0	0	Yes	Private	Rural	104.48	36.4	smokes	0
33551	Female	51	1	0	Yes	Private	Urban	72.62	30.5	never smoked	0
62716	Female	59	0	0	Yes	Self-employed	Urban	81.64	32.8	Unknown	0
68438	Female	51	0	0	Yes	Private	Rural	90.78	32.3	never smoked	0
41148	Male	71	0	1	Yes	Private	Urban	70.71	30.1	never smoked	0
14924	Male	48	0	0	Yes	Private	Urban	72.36	34.7	smokes	0
47950	Female	49	0	0	Yes	Self-employed	Urban	59.76	29.7	Unknown	0
8008	Female	35	0	0	No	Govt_job	Urban	83.76	N/A	smokes	0
56089	Female	25	0	0	Yes	Private	Rural	63.64	31.3	formerly smoked	0
9262	Female	31	0	0	Yes	Private	Rural	76.26	35.6	never smoked	0
71896	Female	68	0	0	Yes	Private	Rural	82.06	35.2	formerly smoked	0
38623	Male	39	0	0	No	Private	Urban	110.91	27.6	never smoked	0
26503	Female	32	0	0	No	Private	Rural	77.16	35.2	smokes	0
5475	Female	39	0	0	Yes	Private	Rural	69.58	28.1	Unknown	0
15525	Female	63	0	0	Yes	Private	Urban	96.26	31.8	Unknown	0
48748	Female	69	0	0	Yes	Private	Rural	87.27	23.3	smokes	0
11745	Female	29	0	0	Yes	Private	Urban	65.36	28.8	formerly smoked	0
17733	Female	1.72	0	0	No	children	Rural	109.51	19.5	Unknown	0
71591	Female	58	0	0	Yes	Private	Urban	89.03	30	smokes	0
11743	Female	32	0	0	Yes	Private	Urban	91.34	25.5	formerly smoked	0
67864	Male	63	0	0	Yes	Private	Rural	57.82	28.8	formerly smoked	0
34857	Male	57	0	0	Yes	Self-employed	Urban	81.15	40.2	formerly smoked	0
34995	Female	77	0	0	Yes	Private	Rural	115.29	32.9	Unknown	0
3606	Male	8	0	0	No	children	Urban	111.02	22.4	Unknown	0
22952	Female	21	0	0	No	Govt_job	Urban	111.61	36.9	smokes	0
32554	Female	16	0	0	No	children	Rural	109.02	19.8	Unknown	0
45893	Female	8	0	0	No	children	Urban	106.51	12.3	Unknown	0
72020	Male	71	0	1	Yes	Self-employed	Rural	207.32	32.4	smokes	0
57879	Female	74	0	0	Yes	Private	Urban	87.11	24.8	never smoked	0
53538	Female	7	0	0	No	children	Urban	61.68	16.4	Unknown	0
17006	Male	19	0	0	No	Private	Rural	119.04	35.9	Unknown	0
36638	Male	64	0	0	Yes	Private	Urban	86.05	23	Unknown	0
41097	Female	23	1	0	No	Private	Urban	70.03	78	smokes	0
36618	Male	75	0	1	Yes	Self-employed	Urban	207.64	30.5	formerly smoked	0
37290	Male	80	0	0	Yes	Self-employed	Rural	236.84	26.8	never smoked	0
54620	Male	40	0	0	Yes	Private	Urban	78.11	35.3	never smoked	0
42108	Female	24	0	0	No	Govt_job	Rural	100.97	27.9	never smoked	0
19681	Female	74	0	0	Yes	Self-employed	Urban	99.21	22.1	never smoked	0
6988	Female	52	0	0	Yes	Self-employed	Urban	113.21	38.3	never smoked	0
25287	Male	54	0	0	Yes	Private	Urban	92.95	41	never smoked	0
224	Female	23	0	0	No	Private	Urban	110.16	N/A	never smoked	0
56679	Male	19	0	0	No	Private	Rural	142.57	22.8	Unknown	0
27146	Female	23	0	0	No	Private	Rural	92.87	30.1	never smoked	0
16556	Male	13	0	0	No	Never_worked	Rural	111.48	20.8	Unknown	0
5934	Female	51	0	0	Yes	Private	Urban	123	31.7	never smoked	0
58999	Male	60	0	0	Yes	Govt_job	Urban	100.54	30.1	never smoked	0
28261	Male	79	0	1	Yes	Self-employed	Urban	106.68	30.8	never smoked	0
35222	Female	75	0	0	Yes	Private	Urban	86.4	42.6	never smoked	0
44105	Female	69	1	0	Yes	Self-employed	Urban	61.81	37.1	Unknown	0
65256	Female	57	0	0	Yes	Self-employed	Rural	128.28	34.2	never smoked	0
62709	Female	47	0	0	Yes	Private	Rural	204.63	43.4	never smoked	0
36698	Female	33	0	0	Yes	Private	Urban	89.98	18.7	smokes	0
7273	Female	51	0	0	Yes	Self-employed	Urban	232.89	34	smokes	0
20044	Female	47	0	0	Yes	Private	Rural	98.58	23.2	never smoked	0
54769	Male	15	0	0	No	Private	Urban	57.94	41.7	Unknown	0
57372	Male	1	0	0	No	children	Rural	123.21	15.1	Unknown	0
30605	Female	20	0	0	No	Private	Urban	76.34	20.6	smokes	0
13622	Male	6	0	0	No	children	Rural	92.98	18.9	Unknown	0
12686	Male	50	0	0	No	Govt_job	Rural	92.81	26.6	never smoked	0
39250	Male	31	0	0	Yes	Private	Urban	85.16	30.1	smokes	0
2879	Female	15	0	0	No	Self-employed	Urban	90.1	32.1	never smoked	0
59684	Female	3	0	0	No	children	Urban	65.15	15.1	Unknown	0
48830	Male	30	0	0	Yes	Private	Urban	104.62	33.5	smokes	0
56986	Male	17	0	0	No	Never_worked	Urban	113.25	23.4	never smoked	0
47924	Male	24	0	0	No	Private	Urban	59.28	43.2	never smoked	0
16402	Female	5	0	0	No	children	Urban	93.07	19.1	Unknown	0
40889	Male	33	0	0	No	Private	Rural	77.42	26.1	Unknown	0
4083	Female	30	0	0	No	Private	Rural	73.69	17.3	never smoked	0
59336	Male	66	1	0	Yes	Private	Rural	74.9	32.1	never smoked	0
5684	Male	40	0	0	No	Private	Urban	88.27	N/A	formerly smoked	0
48843	Female	27	0	0	No	Private	Urban	58.39	30.4	never smoked	0
5694	Male	21	0	0	No	Private	Rural	102.05	29.9	never smoked	0
3673	Female	55	0	0	Yes	Private	Rural	112.47	32.8	smokes	0
44481	Female	19	0	0	No	Private	Rural	72.84	22.7	never smoked	0
10538	Male	75	1	1	Yes	Self-employed	Urban	195.03	28.7	formerly smoked	0
9648	Female	71	0	1	Yes	Private	Urban	170.95	35.2	never smoked	0
19101	Female	16	0	0	No	Private	Urban	87.98	22.4	never smoked	0
31867	Female	49	0	0	No	Private	Rural	65.81	32.3	Unknown	0
11973	Female	10	0	0	No	children	Urban	124.6	18.6	Unknown	0
23633	Female	37	0	0	Yes	Private	Rural	83.65	42.1	smokes	0
52549	Male	59	0	0	Yes	Govt_job	Rural	88.81	38	formerly smoked	0
59178	Female	7	0	0	No	children	Urban	86.75	22.3	Unknown	0
37349	Female	61	0	0	Yes	Private	Rural	123.36	33.4	never smoked	0
44281	Male	34	0	0	No	Private	Rural	89.68	23.2	smokes	0
55599	Female	9	0	0	No	children	Rural	69.87	18	Unknown	0
45224	Female	46	0	0	Yes	Private	Rural	109.22	20.1	never smoked	0
54747	Male	0.88	0	0	No	children	Rural	157.57	19.2	Unknown	0
2751	Male	50	0	0	Yes	Govt_job	Urban	110.73	28.7	smokes	0
6090	Male	19	0	0	Yes	Private	Urban	99.14	28.1	never smoked	0
46385	Female	21	0	0	Yes	Private	Urban	59.15	22.6	never smoked	0
46323	Female	2	0	0	No	children	Rural	165.11	18	Unknown	0
28122	Female	37	0	0	Yes	Self-employed	Rural	77.44	21.4	formerly smoked	0
50843	Male	20	0	0	No	Private	Rural	100.33	27.8	Unknown	0
64464	Male	50	0	0	Yes	Private	Urban	57.93	27.6	Unknown	0
66922	Male	61	1	1	No	Private	Rural	148.24	32.2	formerly smoked	0
66494	Male	48	0	0	Yes	Private	Urban	91.96	24.9	Unknown	0
42786	Male	82	0	1	Yes	Self-employed	Rural	72.93	27.1	formerly smoked	0
33401	Male	64	0	0	Yes	Private	Rural	84.27	24.6	Unknown	0
24174	Female	50	0	0	Yes	Govt_job	Rural	124.45	24.6	never smoked	0
60211	Male	1.4	0	0	No	children	Urban	90.51	18.9	Unknown	0
53279	Male	0.24	0	0	No	children	Rural	118.87	16.3	Unknown	0
61715	Male	55	0	0	Yes	Private	Rural	56.42	31.8	never smoked	0
37830	Female	29	0	0	No	Private	Urban	73.67	21	Unknown	0
2454	Male	4	0	0	No	children	Rural	89.11	20.1	Unknown	0
60663	Male	70	1	0	Yes	Private	Rural	74.04	29.1	never smoked	0
46875	Male	35	0	0	Yes	Private	Urban	145.23	32.3	never smoked	0
69091	Female	80	0	1	Yes	Private	Rural	100.8	29.4	never smoked	0
1821	Female	54	0	0	Yes	Private	Urban	85.22	50.2	never smoked	0
44978	Male	39	0	0	Yes	Govt_job	Rural	72.49	44.9	formerly smoked	0
3437	Female	26	0	0	No	Private	Urban	82.61	28.5	smokes	0
6355	Female	6	0	0	No	children	Rural	72.07	19.5	Unknown	0
10762	Female	41	0	0	Yes	Private	Rural	79.85	45	Unknown	0
58567	Female	42	0	0	Yes	Private	Rural	84.86	22.8	Unknown	0
62187	Male	9	0	0	No	children	Urban	131.89	25.5	Unknown	0
84	Male	55	0	0	Yes	Private	Urban	89.17	31.5	never smoked	0
8521	Male	71	0	0	Yes	Private	Rural	227.91	31.6	formerly smoked	0
72779	Female	14	0	0	No	children	Urban	131.77	31	Unknown	0
45824	Female	77	1	0	Yes	Self-employed	Urban	102.01	29.5	Unknown	0
61838	Female	50	0	0	Yes	Govt_job	Urban	128.63	23.1	Unknown	0
57212	Male	49	0	0	No	Private	Urban	144.1	30.7	smokes	0
62668	Female	51	0	0	Yes	Self-employed	Urban	143.15	44.7	formerly smoked	0
33142	Male	79	0	0	Yes	Self-employed	Rural	116.67	33.5	never smoked	0
17437	Female	63	0	0	Yes	Self-employed	Rural	85.6	25.9	Unknown	0
38303	Female	66	0	0	Yes	Self-employed	Urban	142.12	28.3	never smoked	0
12396	Female	20	0	0	No	Private	Urban	100.81	26.8	Unknown	0
36484	Female	37	0	0	Yes	Govt_job	Urban	69.17	27.8	never smoked	0
60047	Male	22	0	0	No	Private	Rural	58.38	36	never smoked	0
16542	Female	60	0	0	Yes	Govt_job	Urban	86.34	22.1	never smoked	0
18805	Male	39	0	0	Yes	Private	Urban	95.44	38.4	never smoked	0
17869	Female	53	0	0	Yes	Private	Urban	94.78	30.1	Unknown	0
6793	Female	55	0	0	Yes	Private	Rural	109.59	26.2	formerly smoked	0
49265	Female	63	0	0	Yes	Private	Rural	79.26	26.6	smokes	0
6606	Female	57	0	0	Yes	Private	Urban	78.46	32.6	never smoked	0
23031	Male	82	0	0	Yes	Self-employed	Rural	85.29	27	never smoked	0
69330	Male	56	0	0	Yes	Private	Rural	156.18	25.3	smokes	0
22902	Male	41	1	0	Yes	Private	Urban	69.52	31.9	never smoked	0
69622	Female	8	0	0	No	children	Urban	65.32	18.4	Unknown	0
4807	Male	34	0	0	No	Private	Urban	108.47	30.4	smokes	0
9641	Male	75	0	0	Yes	Private	Urban	105.63	28.2	smokes	0
10313	Male	57	0	0	Yes	Private	Urban	77.93	35.7	formerly smoked	0
12097	Female	72	0	0	Yes	Private	Urban	95.2	35	never smoked	0
58037	Male	21	0	0	No	Private	Rural	78.52	27.2	never smoked	0
45323	Female	51	0	0	Yes	Private	Urban	114.89	23	never smoked	0
34281	Female	15	0	0	No	Private	Rural	95.43	25	Unknown	0
7990	Female	24	0	0	Yes	Private	Rural	84.08	24.5	Unknown	0
57622	Female	30	0	0	Yes	Govt_job	Rural	110.55	30.9	smokes	0
39120	Female	82	0	0	No	Self-employed	Urban	82.21	26	never smoked	0
68344	Female	62	0	0	Yes	Private	Urban	82.38	27.2	formerly smoked	0
66752	Female	79	0	0	Yes	Govt_job	Urban	93.89	30.4	never smoked	0
11691	Female	19	0	0	No	Private	Rural	75.08	21.7	Unknown	0
5077	Male	45	0	0	Yes	Private	Urban	76.72	29.1	Unknown	0
13319	Female	5	0	0	No	children	Rural	84.93	17.6	Unknown	0
49279	Male	57	0	1	Yes	Private	Urban	76.5	29.2	formerly smoked	0
53815	Female	31	0	0	No	Private	Urban	65.47	28.1	never smoked	0
42856	Male	61	0	0	Yes	Private	Urban	99.16	26.6	smokes	0
51579	Male	27	0	0	No	Self-employed	Rural	63.53	26.9	never smoked	0
10752	Female	61	0	0	Yes	Private	Rural	78.65	36.2	formerly smoked	0
42133	Female	53	0	0	Yes	Self-employed	Urban	63.78	25.9	never smoked	0
4842	Female	76	0	0	No	Self-employed	Urban	77.52	40.9	formerly smoked	0
58138	Male	57	0	0	Yes	Private	Rural	111.64	31.5	never smoked	0
58203	Male	9	0	0	No	children	Urban	97.84	23.3	Unknown	0
65053	Female	34	0	0	Yes	Private	Urban	113.01	37.6	never smoked	0
24168	Male	51	1	0	Yes	Private	Urban	56.48	39.8	never smoked	0
5824	Male	61	0	0	Yes	Private	Rural	204.5	35.1	formerly smoked	0
6965	Female	19	0	0	No	Private	Rural	96.02	21.9	never smoked	0
8332	Female	50	0	0	Yes	Private	Rural	206.25	53.4	formerly smoked	0
61973	Female	80	1	1	Yes	Private	Rural	115.52	34.4	Unknown	0
42821	Female	13	0	0	No	Private	Rural	60.69	24	smokes	0
18687	Male	55	0	0	Yes	Self-employed	Urban	93.67	29.3	Unknown	0
72642	Male	67	0	0	Yes	Govt_job	Urban	67.79	26	formerly smoked	0
54782	Female	30	0	0	No	Self-employed	Rural	56.07	31.3	never smoked	0
55862	Male	67	1	1	Yes	Private	Rural	254.63	31	never smoked	0
24437	Female	82	0	0	Yes	Private	Rural	96.63	26.5	Unknown	0
10367	Male	5	0	0	No	children	Rural	84.3	16	Unknown	0
42550	Female	81	0	0	Yes	Self-employed	Rural	246.34	21.1	never smoked	0
14178	Female	48	0	0	Yes	Private	Rural	195.16	42.2	Unknown	0
65429	Female	66	0	0	Yes	Govt_job	Rural	93.34	27.7	never smoked	0
66530	Female	38	0	0	Yes	Private	Urban	162.3	23.6	never smoked	0
43146	Male	8	0	0	No	children	Urban	106.4	18.3	Unknown	0
3509	Male	47	1	0	Yes	Private	Urban	110.25	44.3	never smoked	0
57497	Male	27	0	0	No	Private	Rural	69.7	27.3	never smoked	0
15220	Female	53	1	0	Yes	Private	Urban	87.03	55.2	formerly smoked	0
4813	Male	27	0	0	No	Private	Urban	112.98	44.7	never smoked	0
31166	Female	36	0	0	Yes	Govt_job	Rural	82.47	33.1	smokes	0
9051	Female	50	0	0	Yes	Private	Urban	75.88	30	never smoked	0
28669	Female	32	0	0	Yes	Private	Urban	84.63	40.1	Unknown	0
59894	Female	58	0	0	Yes	Govt_job	Rural	109.56	23.1	never smoked	0
18684	Female	73	0	0	Yes	Self-employed	Rural	89.45	30.3	formerly smoked	0
35866	Female	62	0	0	Yes	Private	Rural	91.65	30.5	never smoked	0
51907	Female	50	0	0	Yes	Self-employed	Urban	121.14	22.8	never smoked	0
7250	Female	51	0	0	No	Private	Rural	87.77	42	Unknown	0
16147	Female	19	0	0	No	Private	Rural	106.56	29.9	never smoked	0
18306	Female	30	0	0	No	Private	Rural	93.88	24	formerly smoked	0
69143	Female	45	0	0	No	Private	Rural	153.76	36.7	Unknown	0
61769	Male	30	0	0	No	Private	Urban	88.65	22.2	never smoked	0
26134	Female	28	0	0	Yes	Private	Urban	111.22	25.5	Unknown	0
67603	Male	70	0	0	Yes	Self-employed	Urban	223.68	34.3	formerly smoked	0
66772	Female	0.32	0	0	No	children	Rural	55.86	16	Unknown	0
41861	Female	23	0	0	No	Private	Rural	63.73	25.6	smokes	0
954	Male	18	0	0	No	Private	Rural	103.94	23.3	never smoked	0
37888	Male	41	0	0	Yes	Private	Rural	92.49	41.6	Unknown	0
34326	Male	52	0	0	Yes	Private	Urban	229.2	35.6	formerly smoked	0
42329	Female	77	0	0	Yes	Private	Rural	75.06	22	Unknown	0
23565	Male	34	0	0	Yes	Private	Urban	85.57	26.8	Unknown	0
27323	Female	67	0	0	Yes	Self-employed	Urban	68.61	31.9	never smoked	0
57854	Male	1.64	0	0	No	children	Urban	56.3	19.7	Unknown	0
18414	Female	23	0	0	No	Private	Rural	193.22	N/A	smokes	0
72836	Female	59	0	0	Yes	Private	Urban	65.98	31.1	Unknown	0
17708	Male	62	0	0	Yes	Govt_job	Rural	204.57	34.4	Unknown	0
66321	Male	47	0	0	Yes	Govt_job	Urban	64.99	33.2	never smoked	0
53817	Female	71	1	0	Yes	Self-employed	Rural	66.12	N/A	never smoked	0
66678	Female	22	0	0	No	Private	Urban	73.4	21.6	never smoked	0
56734	Male	33	0	0	Yes	Govt_job	Urban	82.83	25.4	Unknown	0
32240	Female	27	0	0	No	Private	Urban	93.55	41.6	never smoked	0
28127	Female	44	0	0	Yes	Private	Rural	90.4	33.1	formerly smoked	0
20347	Female	18	0	0	No	Private	Rural	98.1	21.8	never smoked	0
40824	Male	47	0	0	Yes	Private	Rural	142.02	30	Unknown	0
38678	Female	66	0	0	Yes	Self-employed	Rural	251.46	35.2	smokes	0
29380	Female	42	1	0	Yes	Private	Rural	89.96	35.6	never smoked	0
809	Male	13	0	0	No	children	Urban	71.73	N/A	Unknown	0
65453	Female	56	1	0	Yes	Govt_job	Urban	82.44	27.8	smokes	0
9415	Female	69	0	0	Yes	Self-employed	Urban	80.85	29.3	formerly smoked	0
30989	Female	65	0	0	Yes	Self-employed	Rural	220.52	37.2	smokes	0
65258	Male	53	0	0	Yes	Private	Urban	86.73	26.1	Unknown	0
67052	Female	36	0	0	Yes	Private	Urban	76.93	21.6	never smoked	0
62756	Female	69	0	0	Yes	Self-employed	Urban	113.1	22.7	never smoked	0
69224	Male	19	0	0	No	Private	Rural	96.84	30.2	formerly smoked	0
13323	Male	3	0	0	No	children	Urban	100.91	18	Unknown	0
59940	Male	15	0	0	No	children	Urban	116.5	27.8	Unknown	0
49042	Female	59	1	0	No	Private	Rural	57.26	23.5	never smoked	0
66362	Female	61	0	0	Yes	Private	Urban	129.31	41.2	Unknown	0
46093	Female	28	0	0	Yes	Private	Rural	56.47	22.7	never smoked	0
10370	Male	52	0	0	Yes	Govt_job	Urban	86.06	29.2	formerly smoked	0
156	Female	33	0	0	Yes	Private	Rural	86.97	42.2	never smoked	0
11105	Male	80	0	0	Yes	Private	Urban	78.78	24	formerly smoked	0
22363	Female	47	0	0	Yes	Private	Rural	195.04	45.5	never smoked	0
46072	Male	2	0	0	No	children	Rural	103.25	19.4	Unknown	0
65667	Female	48	0	0	Yes	Private	Rural	134.59	28.2	smokes	0
47848	Male	1.56	0	0	No	children	Rural	93.74	20.1	Unknown	0
71440	Female	26	0	0	Yes	Private	Urban	90.66	27.2	Unknown	0
35231	Male	62	0	0	Yes	Govt_job	Urban	91.68	26.5	Unknown	0
59734	Male	1.72	0	0	No	children	Urban	75.79	17.6	Unknown	0
1893	Female	38	0	0	Yes	Private	Urban	91.68	42.8	formerly smoked	0
32733	Female	28	0	0	Yes	Private	Rural	106.68	29.3	never smoked	0
34728	Female	67	0	0	Yes	Private	Rural	82.31	21.3	never smoked	0
30352	Male	57	0	0	Yes	Private	Rural	90.06	29.8	Unknown	0
61338	Female	40	0	0	Yes	Private	Rural	65.47	24.1	smokes	0
59275	Male	10	0	0	No	children	Rural	58.03	35.2	Unknown	0
45497	Female	55	0	0	No	Private	Rural	83.09	18.8	never smoked	0
19996	Female	7	0	0	No	children	Urban	88.6	17.4	Unknown	0
50371	Male	56	0	0	Yes	Private	Urban	63.18	31.5	Unknown	0
32687	Male	37	0	0	Yes	Private	Rural	78.42	29.9	never smoked	0
35295	Male	69	0	0	Yes	Private	Urban	65.08	27.3	formerly smoked	0
15746	Female	45	0	0	Yes	Govt_job	Urban	79.47	28.1	never smoked	0
31517	Female	28	0	0	Yes	Private	Rural	95.52	28.9	never smoked	0
43268	Female	52	1	0	No	Private	Urban	73	25.2	smokes	0
54540	Male	46	0	0	Yes	Private	Rural	138.07	24.3	never smoked	0
20973	Male	45	0	0	Yes	Govt_job	Rural	86.99	37.9	never smoked	0
56245	Female	21	0	0	No	Private	Urban	112.07	28.2	never smoked	0
9225	Male	4	0	0	No	children	Rural	105.76	18.4	Unknown	0
45955	Female	45	0	0	Yes	Private	Urban	55.67	23.1	smokes	0
3532	Female	71	0	0	Yes	Private	Urban	90.55	39.4	formerly smoked	0
41291	Female	46	0	0	Yes	Private	Rural	218.65	29.5	never smoked	0
53943	Female	3	0	0	No	children	Rural	111.21	18.3	Unknown	0
52550	Female	79	0	0	Yes	Govt_job	Urban	83.56	28.7	smokes	0
47414	Female	71	1	0	Yes	Private	Urban	116.76	32.9	formerly smoked	0
38804	Male	74	0	0	Yes	Private	Rural	83.5	26.7	Unknown	0
72861	Female	52	0	0	Yes	Private	Urban	69.3	20.1	never smoked	0
53276	Female	49	0	0	Yes	Private	Urban	67.55	17.6	formerly smoked	0
30944	Female	32	0	0	Yes	Private	Rural	80.28	43.7	never smoked	0
33622	Male	62	1	0	Yes	Private	Urban	211.49	41.1	Unknown	0
26191	Female	78	0	0	No	Private	Urban	67.96	26.8	Unknown	0
69312	Female	48	0	0	Yes	Self-employed	Urban	99.29	31.2	never smoked	0
39661	Male	18	0	0	Yes	Private	Rural	140.52	27.4	never smoked	0
20162	Female	80	0	0	Yes	Private	Rural	75.62	25.1	smokes	0
48989	Female	34	0	0	No	Govt_job	Rural	120.06	33	never smoked	0
30411	Female	40	0	0	No	Private	Rural	117.45	30.7	smokes	0
47735	Female	59	0	0	Yes	Private	Rural	224.71	42.9	never smoked	0
51162	Female	11	0	0	No	children	Rural	122.75	14.3	Unknown	0
8598	Female	35	0	0	Yes	Govt_job	Urban	82.39	33.2	never smoked	0
57347	Female	29	0	0	No	Govt_job	Rural	57.02	43	formerly smoked	0
4683	Male	23	0	0	No	Private	Urban	115.98	22.3	never smoked	0
55775	Female	59	0	0	Yes	Private	Rural	226.11	32.8	formerly smoked	0
32645	Female	44	0	0	Yes	Private	Rural	97.59	30.5	smokes	0
46643	Female	62	0	0	Yes	Private	Rural	82.57	36	formerly smoked	0
782	Female	32	0	0	No	Private	Urban	79.34	26.5	formerly smoked	0
63565	Female	2	0	0	No	children	Rural	125.68	20.1	Unknown	0
13602	Male	73	1	0	Yes	Self-employed	Rural	102.06	N/A	Unknown	0
28326	Female	79	0	0	Yes	Private	Urban	65.59	28.1	never smoked	0
26389	Female	2	0	0	No	children	Urban	120.85	16.2	Unknown	0
16906	Male	43	0	0	Yes	Govt_job	Urban	101.65	30	never smoked	0
35140	Male	43	0	0	Yes	Govt_job	Urban	210.94	31.3	never smoked	0
16837	Male	62	1	0	Yes	Private	Rural	77.92	26.7	never smoked	0
2750	Male	73	1	1	Yes	Self-employed	Rural	230.68	37.7	Unknown	0
47585	Female	31	0	0	No	Self-employed	Urban	62.68	35.8	never smoked	0
37404	Male	42	0	0	Yes	Private	Urban	55.22	27	never smoked	0
39518	Female	20	0	0	No	Private	Rural	78.94	20.7	never smoked	0
70678	Female	55	0	1	No	Private	Rural	109.69	22.2	smokes	0
542	Female	3	0	0	No	children	Urban	79.63	N/A	Unknown	0
38649	Female	23	0	0	No	Private	Rural	79.33	41.5	never smoked	0
53266	Female	33	0	0	Yes	Private	Urban	79.91	33.5	never smoked	0
26031	Female	14	0	0	No	Private	Rural	84.46	21.8	Unknown	0
1191	Female	79	0	1	Yes	Private	Urban	68.4	22.1	formerly smoked	0
36820	Male	64	1	0	Yes	Private	Rural	78.43	30.2	smokes	0
62783	Female	76	0	0	Yes	Private	Urban	198.02	38.7	Unknown	0
10133	Male	46	0	0	Yes	Private	Urban	85.35	32.1	smokes	0
19778	Male	80	0	0	No	Self-employed	Rural	204.17	41.3	formerly smoked	0
38255	Male	21	0	0	No	Private	Urban	82.71	20.1	formerly smoked	0
41565	Female	33	0	0	No	Private	Urban	121.19	22.1	never smoked	0
39423	Female	32	0	0	Yes	Private	Rural	106.02	24.9	smokes	0
68908	Female	0.72	0	0	No	children	Urban	66.36	23	Unknown	0
22440	Female	49	0	0	Yes	Private	Urban	267.76	29.3	formerly smoked	0
28418	Female	41	0	0	Yes	Private	Rural	107.18	22.8	never smoked	0
22566	Male	37	0	0	Yes	Private	Rural	74.58	31.6	Unknown	0
7055	Female	58	0	0	Yes	Private	Urban	80.92	19.4	Unknown	0
69177	Female	79	0	0	Yes	Private	Rural	90.77	22.5	never smoked	0
33162	Female	23	0	0	No	Private	Rural	90.84	31.6	never smoked	0
44764	Female	78	1	0	Yes	Self-employed	Rural	59.2	29.1	Unknown	0
32157	Male	51	0	0	Yes	Private	Rural	217.71	N/A	formerly smoked	0
61983	Female	41	0	0	Yes	Private	Urban	133.76	43.4	smokes	0
72268	Male	68	0	0	Yes	Self-employed	Urban	61.36	26.5	formerly smoked	0
39467	Female	30	0	0	No	Private	Rural	118.62	29.7	Unknown	0
20282	Male	1.88	0	0	No	children	Rural	77.91	21.8	Unknown	0
51159	Female	32	0	0	No	Govt_job	Urban	68.98	23.4	formerly smoked	0
7167	Female	20	0	0	No	Private	Rural	112.08	23	never smoked	0
59147	Male	20	0	0	No	Private	Urban	96.2	21.5	never smoked	0
18192	Male	10	0	0	No	children	Rural	93.11	14.6	Unknown	0
14049	Male	8	0	0	No	children	Rural	115.54	28.5	Unknown	0
35927	Male	65	0	0	Yes	Private	Urban	88.57	29	smokes	0
28150	Female	65	1	0	Yes	Private	Urban	180.76	26.9	Unknown	0
8727	Male	46	0	0	Yes	Self-employed	Urban	83.12	29.6	formerly smoked	0
7516	Male	53	0	0	Yes	Self-employed	Urban	94.89	28.5	never smoked	0
6419	Female	79	0	0	No	Private	Rural	239.52	25.5	never smoked	0
20425	Male	43	0	0	Yes	Self-employed	Rural	99.15	30.5	formerly smoked	0
59878	Female	56	0	0	Yes	Self-employed	Urban	124.16	23	never smoked	0
69355	Male	3	0	0	No	children	Rural	86.38	22.8	Unknown	0
5858	Male	32	0	0	No	Private	Rural	93.68	31.4	never smoked	0
39823	Female	41	0	0	Yes	Govt_job	Rural	229.86	35.2	smokes	0
37053	Male	53	0	0	Yes	Govt_job	Rural	78.73	23.3	never smoked	0
2082	Male	35	0	0	Yes	Private	Rural	115.92	N/A	formerly smoked	0
48073	Male	67	0	0	Yes	Govt_job	Rural	93.71	31.2	formerly smoked	0
16449	Female	33	0	0	Yes	Govt_job	Rural	76.66	24.8	never smoked	0
5447	Female	21	0	0	No	Private	Rural	112.38	25.8	Unknown	0
27145	Female	26	0	0	No	Private	Rural	89.3	48.4	smokes	0
30328	Female	69	1	0	Yes	Govt_job	Rural	103.44	43.1	formerly smoked	0
739	Female	73	0	0	Yes	Self-employed	Rural	79.69	N/A	formerly smoked	0
44224	Male	15	0	0	No	Private	Rural	61.61	27.8	never smoked	0
533	Female	3	0	0	No	children	Rural	94.12	21.4	Unknown	0
45554	Female	1.24	0	0	No	children	Urban	62.4	22.1	Unknown	0
32884	Female	80	1	0	Yes	Private	Urban	210.96	31.8	never smoked	0
55744	Male	2	0	0	No	children	Urban	76.25	20.1	Unknown	0
28414	Male	50	0	0	Yes	Private	Urban	103.48	29.1	smokes	0
25767	Female	30	0	0	No	Private	Urban	96.42	22.6	Unknown	0
71319	Male	15	0	0	No	Private	Rural	78.59	25.1	Unknown	0
70031	Female	71	1	0	Yes	Private	Rural	195.25	33.3	never smoked	0
23604	Male	4	0	0	No	children	Rural	103.76	15.9	Unknown	0
46576	Male	2	0	0	No	children	Rural	68.52	20.8	Unknown	0
31293	Male	11	0	0	No	children	Urban	92.17	19.5	Unknown	0
70610	Female	45	0	0	Yes	Private	Rural	81.02	39	never smoked	0
6044	Male	22	0	0	No	Govt_job	Rural	94.33	23.1	never smoked	0
62284	Male	63	0	0	Yes	Self-employed	Rural	78.43	18.8	never smoked	0
5821	Female	50	0	0	Yes	Private	Rural	217.39	50.6	Unknown	0
22295	Female	25	0	0	No	Private	Urban	82.77	36.3	Unknown	0
27583	Male	49	0	0	Yes	Private	Rural	88.13	32.8	never smoked	0
9696	Male	39	0	0	Yes	Private	Urban	102.77	35.8	smokes	0
1164	Female	43	0	0	No	Private	Rural	101.75	26.7	smokes	0
48781	Male	67	0	0	Yes	Private	Rural	113.34	26.3	formerly smoked	0
50947	Male	48	0	0	Yes	Private	Urban	63.33	26.5	smokes	0
47844	Female	38	0	0	Yes	Private	Urban	69.34	43.7	never smoked	0
45209	Female	14	0	0	No	Private	Rural	118.81	24.7	Unknown	0
49412	Male	63	0	0	Yes	Govt_job	Urban	66.13	46.2	never smoked	0
43088	Male	37	0	0	No	Private	Urban	67.53	49.5	formerly smoked	0
16355	Male	20	0	0	No	Private	Urban	96.58	43.3	never smoked	0
43172	Female	60	0	0	Yes	Private	Urban	57.89	30.9	formerly smoked	0
43155	Female	13	0	0	No	children	Rural	78.38	38.7	Unknown	0
11882	Male	34	0	0	No	Private	Urban	94.15	28.6	never smoked	0
45669	Male	22	0	0	No	Private	Urban	89.53	30.2	Unknown	0
65339	Female	46	0	0	Yes	Private	Urban	127.75	30.5	never smoked	0
60399	Male	53	0	0	Yes	Self-employed	Rural	76.79	33.9	Unknown	0
59604	Female	28	0	0	Yes	Private	Rural	141.15	28.6	never smoked	0
22488	Female	62	0	0	Yes	Govt_job	Urban	88.63	24.5	never smoked	0
33187	Female	6	0	0	No	children	Urban	201.25	N/A	Unknown	0
44192	Female	11	0	0	No	children	Urban	130.15	17.2	Unknown	0
16114	Male	66	0	0	No	Private	Urban	108.03	27.2	never smoked	0
35293	Female	80	0	0	Yes	Self-employed	Rural	104.07	19.3	formerly smoked	0
728	Male	8	0	0	No	children	Urban	88.83	18.5	Unknown	0
45788	Male	53	0	1	Yes	Private	Rural	197.79	32	Unknown	0
52150	Male	63	1	1	Yes	Private	Urban	150.45	44.5	formerly smoked	0
26172	Male	31	0	0	Yes	Private	Rural	100.39	37	never smoked	0
67814	Male	43	0	0	Yes	Govt_job	Rural	79.92	30.8	formerly smoked	0
12618	Male	79	0	1	Yes	Self-employed	Urban	96.79	24.7	Unknown	0
28952	Male	8	0	0	No	children	Rural	86.84	18.3	Unknown	0
39123	Male	38	0	0	Yes	Private	Rural	61.27	44	Unknown	0
53967	Female	80	0	0	Yes	Self-employed	Rural	72.61	27.6	never smoked	0
34772	Female	49	0	0	Yes	Private	Rural	82.41	45.4	smokes	0
43124	Female	50	0	0	Yes	Govt_job	Urban	74.72	28.5	never smoked	0
51916	Male	13	0	0	No	children	Rural	57.37	17.6	Unknown	0
68003	Male	46	1	0	Yes	Private	Rural	73.72	N/A	smokes	0
59157	Male	73	1	0	Yes	Private	Urban	88.34	27.5	never smoked	0
54383	Male	60	0	0	Yes	Private	Rural	101.34	32.8	never smoked	0
6928	Male	44	0	0	Yes	Private	Rural	119.01	29.5	never smoked	0
321	Female	79	0	0	No	Self-employed	Rural	71.98	36.4	never smoked	0
21857	Female	5	0	0	No	children	Urban	84.91	26.1	Unknown	0
33526	Female	51	0	0	Yes	Self-employed	Rural	91.63	35.3	Unknown	0
37327	Female	71	0	0	Yes	Private	Urban	214.77	N/A	Unknown	0
55976	Male	5	0	0	No	children	Rural	145.71	18.1	Unknown	0
56090	Female	65	0	0	Yes	Self-employed	Rural	167.31	27.1	never smoked	0
38350	Female	81	0	0	Yes	Self-employed	Urban	63.65	23	Unknown	0
6040	Female	46	0	0	No	Private	Rural	79.63	55	Unknown	0
17639	Male	44	0	0	Yes	Govt_job	Rural	87.49	26.6	never smoked	0
1678	Female	54	1	0	Yes	Private	Rural	98.74	N/A	never smoked	0
27572	Female	25	0	0	No	Private	Rural	92.82	24.1	never smoked	0
57668	Male	49	0	0	Yes	Govt_job	Urban	72.2	30.3	formerly smoked	0
22001	Male	80	0	1	Yes	Govt_job	Rural	181.23	32.2	formerly smoked	0
54184	Female	22	0	0	No	Private	Urban	63.37	26.5	never smoked	0
27966	Female	61	0	0	Yes	Private	Urban	74.82	30.6	never smoked	0
4702	Female	3	0	0	No	children	Rural	97.6	25.8	Unknown	0
38123	Male	50	0	0	Yes	Private	Rural	93.04	41.9	smokes	0
47345	Male	45	0	0	Yes	Private	Rural	97.12	29.2	never smoked	0
17222	Male	55	1	0	Yes	Self-employed	Rural	82.81	44.3	never smoked	0
45048	Female	21	0	0	No	Private	Urban	134.45	29.1	never smoked	0
30084	Male	0.8	0	0	No	children	Rural	98.67	17.5	Unknown	0
7195	Male	50	0	1	No	Private	Urban	85.82	31.9	never smoked	0
16260	Male	73	0	1	Yes	Self-employed	Rural	189.45	32.2	never smoked	0
52457	Female	58	0	1	Yes	Private	Rural	144.16	26	smokes	0
50650	Male	30	0	0	No	Private	Rural	82.56	25.4	formerly smoked	0
35913	Female	55	1	0	Yes	Private	Urban	206.4	54.8	never smoked	0
52306	Male	57	0	0	Yes	Self-employed	Urban	67.97	27.9	never smoked	0
132	Female	80	0	0	Yes	Govt_job	Urban	84.86	N/A	Unknown	0
8951	Female	77	1	0	Yes	Self-employed	Urban	71.7	32.8	never smoked	0
64752	Female	29	0	0	No	Private	Urban	72.02	34	formerly smoked	0
51285	Female	46	0	0	Yes	Private	Urban	61.81	25.5	Unknown	0
14349	Female	40	0	0	Yes	Private	Urban	103.09	35.6	Unknown	0
40571	Male	29	0	0	No	Private	Urban	73.75	28.3	never smoked	0
40624	Female	37	0	0	Yes	Private	Rural	156.7	36.9	never smoked	0
13072	Female	35	0	0	Yes	Self-employed	Urban	70.87	22.1	formerly smoked	0
66310	Male	54	0	0	Yes	Self-employed	Rural	138.47	31.5	never smoked	0
58101	Female	56	0	1	Yes	Private	Rural	64.66	26.7	formerly smoked	0
22969	Female	26	0	0	Yes	Private	Rural	91.88	24.9	formerly smoked	0
28904	Female	75	0	0	Yes	Self-employed	Rural	74.79	32.4	never smoked	0
6563	Female	44	0	0	No	Private	Rural	78.18	32.2	never smoked	0
55315	Male	63	0	0	Yes	Private	Rural	77.82	30.3	Unknown	0
47537	Female	17	0	0	No	Private	Rural	112.23	28.7	never smoked	0
45945	Male	46	0	1	Yes	Private	Urban	178.76	24.1	never smoked	0
65849	Female	47	0	0	Yes	Private	Rural	121.43	25.3	never smoked	0
31125	Female	50	0	0	Yes	Private	Rural	94.22	24.8	never smoked	0
5103	Female	49	0	0	Yes	Private	Rural	67.27	N/A	formerly smoked	0
54526	Male	76	1	0	Yes	Self-employed	Rural	197.58	34.8	formerly smoked	0
67309	Male	47	0	0	Yes	Private	Rural	86.37	39.2	smokes	0
2275	Female	47	0	0	Yes	Private	Urban	112.09	24.7	smokes	0
29869	Male	49	0	0	Yes	Private	Urban	199.96	28.6	never smoked	0
15757	Male	71	0	0	Yes	Private	Urban	85.33	27.7	never smoked	0
38523	Female	65	0	0	No	Self-employed	Rural	86.33	33.1	never smoked	0
65388	Female	40	0	0	No	Private	Urban	80.47	27.3	smokes	0
60816	Female	82	1	0	Yes	Private	Urban	62.46	20.3	formerly smoked	0
67350	Female	64	0	0	Yes	Govt_job	Rural	78.85	33.9	never smoked	0
40124	Male	72	0	0	Yes	Self-employed	Rural	72.09	N/A	smokes	0
20370	Female	50	0	0	Yes	Self-employed	Rural	103.81	28.3	never smoked	0
35188	Female	40	0	0	No	Private	Urban	78.04	32.4	smokes	0
28716	Female	74	0	0	Yes	Self-employed	Rural	94.67	19.7	Unknown	0
56166	Female	30	0	0	Yes	Govt_job	Rural	62.25	33.7	never smoked	0
47159	Male	68	0	0	Yes	Private	Urban	155.17	35.5	never smoked	0
26242	Male	6	0	0	No	children	Urban	83.28	20	Unknown	0
36226	Male	4	0	0	No	children	Urban	132.41	16.3	Unknown	0
47357	Female	60	0	0	Yes	Private	Rural	62.78	36.4	Unknown	0
33167	Female	59	0	0	Yes	Private	Urban	89.96	28.1	Unknown	0
21042	Female	72	0	0	Yes	Self-employed	Rural	103.25	26.9	formerly smoked	0
71062	Female	62	0	0	Yes	Private	Rural	126.99	29.4	formerly smoked	0
32723	Female	13	0	0	No	children	Rural	102.27	17.2	never smoked	0
49646	Male	72	0	1	Yes	Self-employed	Rural	113.63	26.5	Unknown	0
35737	Male	1.08	0	0	No	children	Urban	86.09	19.5	Unknown	0
24256	Male	35	0	0	Yes	Private	Rural	108.08	30.6	formerly smoked	0
62340	Male	54	0	0	Yes	Private	Urban	108.34	31.9	never smoked	0
39927	Male	40	0	0	Yes	Private	Rural	56.07	26.6	never smoked	0
30677	Female	3	0	0	No	children	Urban	82.91	19.9	Unknown	0
50453	Male	2	0	0	No	children	Urban	94.75	18	Unknown	0
17398	Male	41	0	0	Yes	Private	Rural	101.79	26.7	Unknown	0
20938	Female	61	0	0	Yes	Private	Rural	88.41	25.3	formerly smoked	0
21850	Male	58	0	0	Yes	Govt_job	Urban	101.05	31.4	Unknown	0
14241	Male	17	0	0	No	Private	Urban	85.07	21.1	never smoked	0
43905	Female	64	0	0	No	Govt_job	Rural	108.1	17.9	never smoked	0
40144	Female	32	0	0	No	Self-employed	Rural	93.17	27.5	smokes	0
7806	Female	42	0	0	Yes	Private	Urban	158.89	37.6	smokes	0
63984	Male	39	0	0	Yes	Private	Rural	205.77	24.1	never smoked	0
13504	Female	10	0	0	No	children	Urban	112.34	18.1	Unknown	0
62272	Female	78	0	0	Yes	Private	Urban	119.03	31	never smoked	0
5878	Female	68	0	0	Yes	Private	Urban	237.21	26.6	smokes	0
62767	Female	24	0	0	Yes	Private	Urban	89.68	38.7	never smoked	0
239	Male	59	1	1	Yes	Private	Rural	246.53	27.2	formerly smoked	0
3184	Female	45	0	0	Yes	Private	Urban	89.05	27.8	formerly smoked	0
51959	Male	12	0	0	No	children	Rural	81.74	28.3	Unknown	0
2092	Female	37	0	0	Yes	Private	Rural	98.12	27.5	never smoked	0
69239	Female	43	0	0	Yes	Self-employed	Rural	105.59	43.3	smokes	0
68235	Male	12	0	0	No	children	Rural	86	20.1	formerly smoked	0
3956	Male	13	0	0	No	children	Urban	65.51	25.9	Unknown	0
42703	Male	74	0	0	Yes	Self-employed	Urban	61.78	25.8	Unknown	0
34436	Female	2	0	0	No	children	Rural	109.56	16.4	Unknown	0
39258	Female	59	0	0	Yes	Self-employed	Urban	65.82	29.4	never smoked	0
40513	Female	21	0	0	No	Private	Urban	90.16	28.9	smokes	0
48648	Female	55	0	0	Yes	Private	Urban	64.45	26.7	never smoked	0
48836	Female	14	0	0	No	children	Urban	91.85	27.8	never smoked	0
71444	Female	53	0	0	Yes	Private	Rural	97.89	38.7	formerly smoked	0
33983	Male	75	0	0	Yes	Govt_job	Rural	206.33	26.8	never smoked	0
35372	Male	37	0	0	Yes	Govt_job	Rural	74.29	36.1	never smoked	0
31849	Female	49	0	0	Yes	Private	Rural	107.4	26.7	smokes	0
2772	Male	55	0	0	Yes	Private	Urban	87.72	27	Unknown	0
11148	Male	57	0	0	Yes	Private	Rural	85.99	21.2	Unknown	0
62387	Female	45	0	0	Yes	Private	Urban	100.84	21	never smoked	0
50775	Male	46	0	0	No	Private	Urban	124.61	37.4	Unknown	0
3807	Female	12	0	0	No	children	Urban	86.55	26.5	Unknown	0
51339	Male	12	0	0	No	children	Rural	90.42	28.9	Unknown	0
69259	Female	77	0	0	Yes	Private	Rural	100.85	29.5	smokes	0
32826	Male	6	0	0	No	children	Urban	87.74	17.7	Unknown	0
12414	Male	76	1	0	Yes	Private	Rural	80.15	34.9	formerly smoked	0
21381	Female	52	0	0	Yes	Private	Urban	107.29	28.1	never smoked	0
29375	Male	62	0	0	Yes	Private	Urban	206.98	36.8	smokes	0
62452	Male	82	1	0	Yes	Private	Rural	227.28	33.3	never smoked	0
68650	Male	69	0	1	Yes	Private	Rural	80.43	29.2	Unknown	0
47622	Male	78	0	1	Yes	Self-employed	Urban	228.7	34	Unknown	0
57124	Male	37	0	0	Yes	Private	Urban	120.07	33.9	smokes	0
19382	Female	50	0	0	Yes	Private	Rural	93.47	28.7	never smoked	0
44179	Female	41	0	0	Yes	Private	Urban	80.77	21.1	never smoked	0
50098	Male	54	0	0	Yes	Private	Rural	150.27	38.2	smokes	0
24674	Male	43	0	0	Yes	Private	Urban	81.94	27.7	smokes	0
72361	Female	37	0	0	Yes	Private	Urban	70.75	35.8	Unknown	0
14563	Male	9	0	0	No	children	Urban	83.83	27.1	Unknown	0
40237	Female	11	0	0	No	children	Urban	73.66	20.5	never smoked	0
36523	Male	56	1	0	Yes	Private	Urban	102.37	35.6	never smoked	0
65970	Female	5	0	0	No	children	Rural	77.83	15.6	Unknown	0
1577	Female	17	0	0	No	Private	Urban	70.01	43	Unknown	0
51109	Female	6	0	0	No	children	Rural	119.88	17.8	Unknown	0
5984	Male	25	0	0	Yes	Private	Rural	78.29	N/A	smokes	0
46373	Female	57	0	0	Yes	Private	Rural	169.97	25.8	never smoked	0
13062	Male	18	0	0	No	Private	Rural	123.79	20.5	Unknown	0
47770	Male	2	0	0	No	children	Urban	80.98	19.9	Unknown	0
32459	Female	76	0	0	Yes	Govt_job	Rural	84.21	24.4	never smoked	0
12687	Male	1	0	0	No	children	Urban	101.31	18.3	Unknown	0
7725	Male	54	0	0	Yes	Private	Urban	86.26	35.1	formerly smoked	0
67217	Female	45	0	0	Yes	Private	Urban	92.86	35.1	formerly smoked	0
49976	Female	54	0	1	Yes	Private	Urban	140.28	37.1	formerly smoked	0
71318	Male	67	0	0	Yes	Govt_job	Rural	244.28	29.4	formerly smoked	0
42201	Male	53	0	0	Yes	Private	Urban	124.16	31.7	never smoked	0
11232	Male	47	0	0	Yes	Private	Rural	93.55	31.4	never smoked	0
14709	Male	44	0	0	Yes	Private	Urban	99.34	33.1	never smoked	0
57137	Male	65	0	0	Yes	Private	Urban	59.87	28.5	smokes	0
36858	Female	40	0	0	Yes	Private	Rural	72.76	24	formerly smoked	0
50373	Female	3	0	0	No	children	Rural	68.34	18	Unknown	0
51124	Male	81	0	0	Yes	Self-employed	Urban	61.1	27.6	smokes	0
13191	Female	24	0	0	No	Private	Rural	120.77	16.9	never smoked	0
47330	Male	9	0	0	No	children	Rural	60.39	16.4	Unknown	0
42191	Female	52	0	0	Yes	Govt_job	Urban	126.34	35.1	never smoked	0
35332	Female	63	0	0	Yes	Private	Rural	93.24	28.8	never smoked	0
49341	Female	78	0	0	Yes	Private	Rural	154.75	17.6	never smoked	0
64750	Female	22	0	0	No	Private	Rural	62.81	21.3	never smoked	0
70259	Female	2	0	0	No	children	Rural	65.96	19.7	Unknown	0
36960	Female	79	0	0	Yes	Private	Rural	79.53	37.3	never smoked	0
12992	Female	49	0	0	Yes	Private	Rural	96.85	35.5	never smoked	0
4692	Female	74	0	0	Yes	Govt_job	Urban	251.99	25.5	never smoked	0
62460	Male	62	0	0	Yes	Private	Rural	115.13	30	smokes	0
72132	Male	16	0	0	No	children	Urban	102.3	21.9	Unknown	0
41402	Male	62	0	0	Yes	Self-employed	Urban	78.99	45.5	never smoked	0
40253	Male	27	0	0	No	Private	Rural	191.79	N/A	smokes	0
63577	Female	50	1	0	Yes	Self-employed	Rural	68.8	34.9	never smoked	0
11726	Female	49	0	0	Yes	Govt_job	Rural	83.84	19.3	formerly smoked	0
13736	Male	24	0	0	Yes	Private	Urban	94.66	32.1	formerly smoked	0
43913	Female	21	0	0	No	Private	Rural	107.98	26.9	never smoked	0
41870	Male	17	0	0	No	Never_worked	Rural	61.01	32.5	Unknown	0
37907	Female	22	0	0	No	Private	Urban	135.64	19.5	never smoked	0
15987	Male	13	0	0	No	children	Urban	92.65	31.7	never smoked	0
57166	Female	21	0	0	No	Private	Rural	121.11	21	Unknown	0
44950	Male	51	1	0	Yes	Private	Rural	163.56	N/A	formerly smoked	0
47627	Male	8	0	0	No	children	Urban	107.69	20.3	Unknown	0
42460	Male	48	0	0	Yes	Self-employed	Rural	216.88	N/A	smokes	0
8723	Female	16	0	0	No	Private	Rural	70.15	21.5	Unknown	0
52559	Male	18	0	0	No	Private	Urban	83.02	40.4	Unknown	0
937	Male	7	0	0	No	children	Urban	87.94	N/A	Unknown	0
41271	Male	68	1	0	Yes	Govt_job	Urban	222.29	30.1	never smoked	0
66893	Male	49	1	0	Yes	Govt_job	Urban	139.43	40.2	formerly smoked	0
21491	Female	80	0	0	Yes	Private	Urban	213.11	34.7	never smoked	0
51806	Male	31	0	0	Yes	Private	Rural	77.23	25.9	smokes	0
59412	Female	25	0	0	Yes	Private	Urban	58.48	23.7	never smoked	0
742	Female	39	0	0	No	Govt_job	Rural	87.33	34.3	never smoked	0
42902	Male	35	0	0	Yes	Private	Rural	102.34	34.3	never smoked	0
43059	Female	71	0	0	Yes	Self-employed	Rural	151.3	26.3	never smoked	0
61512	Female	71	0	0	Yes	Self-employed	Urban	144.23	22.1	formerly smoked	0
10943	Female	40	0	0	Yes	Govt_job	Rural	110.6	33.3	formerly smoked	0
11447	Female	41	0	0	Yes	Govt_job	Urban	80.28	37.3	never smoked	0
29233	Male	2	0	0	No	children	Rural	111.02	20.5	Unknown	0
17762	Female	3	0	0	No	children	Rural	114.88	19.1	Unknown	0
46284	Male	53	1	0	Yes	Self-employed	Urban	227.51	34.7	formerly smoked	0
1405	Male	1.88	0	0	No	children	Urban	111.65	16.3	Unknown	0
38493	Male	60	1	1	Yes	Private	Urban	201.01	28	never smoked	0
57953	Female	5	0	0	No	children	Urban	129.01	17.2	Unknown	0
30746	Female	30	0	0	Yes	Private	Rural	124.08	41.1	Unknown	0
16949	Female	49	1	0	Yes	Govt_job	Rural	107.91	25	Unknown	0
45297	Male	68	1	0	Yes	Private	Rural	95.4	27.5	never smoked	0
40251	Female	23	0	0	No	Private	Rural	65.9	21.5	never smoked	0
27013	Male	2	0	0	No	children	Urban	78.98	15.1	Unknown	0
7586	Male	24	0	0	No	Self-employed	Rural	111.33	29.6	formerly smoked	0
26452	Female	41	0	0	Yes	Private	Rural	104.36	30.2	never smoked	0
16378	Female	63	0	0	Yes	Govt_job	Urban	123.87	34.9	Unknown	0
5137	Male	64	0	0	Yes	Self-employed	Rural	210	30.7	formerly smoked	0
4559	Male	38	0	0	No	Private	Rural	86.86	36.5	Unknown	0
45357	Female	1.24	0	0	No	children	Rural	113.96	21.5	Unknown	0
45257	Female	38	0	0	Yes	Private	Rural	81.28	33.2	smokes	0
34386	Female	43	0	0	Yes	Private	Rural	102.5	50.2	never smoked	0
15219	Female	27	0	0	No	Private	Rural	78.05	22.3	never smoked	0
39202	Female	61	1	1	Yes	Private	Urban	237.58	N/A	formerly smoked	0
9076	Male	42	0	0	Yes	Self-employed	Urban	86.07	27.3	Unknown	0
72824	Male	46	0	0	Yes	Private	Rural	59.05	28.3	formerly smoked	0
64132	Male	67	0	1	Yes	Self-employed	Rural	95.88	31.9	Unknown	0
52987	Female	34	0	0	Yes	Govt_job	Rural	70.18	24.9	Unknown	0
17827	Male	51	0	0	Yes	Private	Rural	111.13	32.7	formerly smoked	0
29378	Female	77	0	0	Yes	Private	Urban	79.3	26.4	Unknown	0
29327	Female	30	0	0	No	Self-employed	Urban	65.84	24.8	smokes	0
48609	Female	81	0	1	Yes	Private	Rural	123.49	30.7	smokes	0
4833	Female	12	0	0	No	children	Rural	207.45	25.4	smokes	0
8085	Male	18	0	0	No	Private	Rural	143.45	32	smokes	0
41820	Female	35	0	0	Yes	Govt_job	Rural	89.11	24.4	never smoked	0
72474	Female	82	0	0	Yes	Govt_job	Rural	58.3	20.4	never smoked	0
32094	Male	53	1	0	Yes	Self-employed	Urban	78.68	29.5	never smoked	0
66818	Male	75	0	0	Yes	Govt_job	Urban	98.91	24.4	never smoked	0
49057	Female	32	0	0	No	Private	Rural	67.92	22.8	smokes	0
18070	Female	27	0	0	No	Private	Rural	73	20	never smoked	0
17860	Male	56	0	0	Yes	Private	Rural	97.5	36.3	formerly smoked	0
17078	Male	71	0	0	Yes	Private	Urban	108.43	32.8	smokes	0
23836	Male	78	0	0	Yes	Private	Urban	90.43	34.4	formerly smoked	0
5296	Female	44	0	0	No	Private	Urban	76.3	30.5	never smoked	0
48184	Male	62	0	0	Yes	Private	Rural	121.27	29.7	smokes	0
9511	Male	27	0	0	No	Private	Urban	119.67	36.9	Unknown	0
19389	Female	42	0	1	Yes	Govt_job	Urban	226.93	34.2	smokes	0
25559	Female	66	0	1	Yes	Govt_job	Rural	76.11	37	Unknown	0
11770	Female	25	0	0	Yes	Govt_job	Urban	93.23	N/A	smokes	0
34496	Female	82	0	0	Yes	Private	Urban	253.16	47.5	Unknown	0
8096	Female	49	0	0	Yes	Private	Urban	101.02	24.2	smokes	0
49709	Female	77	1	0	Yes	Self-employed	Rural	238.53	30.6	never smoked	0
19735	Female	59	0	0	Yes	Private	Rural	79.18	52.8	formerly smoked	0
31415	Female	54	0	0	Yes	Private	Urban	207.79	38.6	never smoked	0
71322	Female	38	0	0	Yes	Private	Rural	196.2	32.8	never smoked	0
72337	Female	55	0	0	Yes	Private	Urban	231.76	42.9	never smoked	0
25454	Female	13	0	0	No	children	Rural	93.3	25.9	Unknown	0
15310	Female	45	0	0	Yes	Private	Urban	110.47	24.7	smokes	0
10245	Female	54	0	0	Yes	Self-employed	Rural	77.52	35.8	never smoked	0
29224	Male	30	0	0	Yes	Private	Urban	91.23	N/A	smokes	0
7550	Female	51	0	0	Yes	Private	Rural	216.92	31.2	Unknown	0
57917	Female	47	0	0	Yes	Private	Urban	157.01	26.1	smokes	0
24219	Male	25	0	0	Yes	Private	Urban	93.51	30.8	never smoked	0
49023	Male	61	1	0	Yes	Self-employed	Rural	102.54	40.5	never smoked	0
51020	Female	55	0	0	Yes	Private	Rural	87.78	25.2	formerly smoked	0
52089	Female	23	0	0	No	Private	Urban	126.67	28.7	smokes	0
29095	Male	71	1	0	Yes	Self-employed	Rural	93.6	N/A	never smoked	0
41424	Male	59	0	1	Yes	Self-employed	Rural	194.98	30.4	Unknown	0
7297	Male	4	0	0	No	children	Rural	99.96	15.2	Unknown	0
68994	Male	65	0	0	Yes	Private	Urban	58.87	36.6	never smoked	0
25935	Female	50	0	0	No	Self-employed	Urban	77.67	34.5	Unknown	0
29910	Male	42	0	0	Yes	Private	Urban	83.14	23.7	never smoked	0
24567	Male	51	0	0	Yes	Self-employed	Urban	69.18	35.7	smokes	0
54858	Male	66	0	0	Yes	Govt_job	Rural	218.54	38.9	smokes	0
36679	Female	22	1	0	No	Private	Urban	71.22	40	never smoked	0
59339	Male	5	0	0	No	children	Urban	82.41	18.4	Unknown	0
18754	Male	19	0	0	No	Self-employed	Rural	82.07	29	never smoked	0
34312	Female	47	0	0	Yes	Self-employed	Urban	73	20.6	never smoked	0
57798	Male	12	0	0	No	children	Rural	127.25	28.2	Unknown	0
37759	Female	53	0	0	Yes	Private	Rural	72.63	66.8	Unknown	0
11605	Female	26	0	0	No	Private	Rural	108.2	26.2	never smoked	0
47558	Male	62	1	1	Yes	Private	Urban	123.95	34.8	formerly smoked	0
54264	Female	81	1	0	Yes	Private	Urban	58.71	34.5	never smoked	0
47893	Male	63	0	0	Yes	Private	Rural	98.46	30.6	never smoked	0
3178	Female	25	0	0	Yes	Private	Rural	68.78	55.1	formerly smoked	0
61924	Male	8	0	0	No	children	Rural	133.63	18.8	Unknown	0
18141	Male	76	0	1	Yes	Self-employed	Rural	101.43	29.1	Unknown	0
58015	Female	44	0	0	No	Private	Rural	65.3	22.1	smokes	0
354	Female	65	0	0	Yes	Private	Urban	72.49	28.9	smokes	0
5777	Female	54	0	0	Yes	Private	Urban	65.49	34.7	Unknown	0
43271	Female	24	0	0	No	Govt_job	Urban	63.4	20.3	smokes	0
46210	Female	65	0	0	Yes	Self-employed	Rural	105.29	25.1	formerly smoked	0
39714	Male	12	0	0	No	children	Urban	64.08	18.2	Unknown	0
21785	Female	33	0	0	No	Private	Urban	78.34	25.5	never smoked	0
36620	Female	74	0	0	Yes	Private	Rural	66.32	34.4	formerly smoked	0
49495	Female	18	0	0	No	Private	Rural	168.15	48.5	never smoked	0
21720	Female	77	0	0	Yes	Private	Rural	93.48	25.2	formerly smoked	0
6304	Male	48	1	0	Yes	Self-employed	Urban	79.2	32.5	never smoked	0
18887	Male	52	0	0	Yes	Private	Rural	107.45	42.1	formerly smoked	0
30214	Male	23	0	0	No	Private	Rural	83.86	19.5	never smoked	0
66419	Male	25	0	0	Yes	Private	Rural	119.96	27.7	never smoked	0
57468	Female	44	0	0	Yes	Private	Rural	70.58	25.1	never smoked	0
24218	Female	78	0	0	No	Private	Rural	87.7	29.6	never smoked	0
69792	Female	37	0	0	Yes	Govt_job	Urban	65.29	32.9	never smoked	0
6372	Female	32	0	0	Yes	Private	Urban	97.14	55.9	never smoked	0
34664	Male	67	0	0	Yes	Private	Urban	110.68	25.1	formerly smoked	0
40931	Female	41	0	0	Yes	Govt_job	Urban	91.93	24.7	smokes	0
28559	Male	2	0	0	No	children	Urban	88.54	17.5	Unknown	0
15166	Female	75	1	0	Yes	Private	Urban	183	20.8	Unknown	0
49815	Female	17	0	0	No	Govt_job	Rural	115.93	23.3	never smoked	0
1625	Female	13	0	0	No	children	Urban	99.13	22.8	Unknown	0
56309	Female	25	0	0	Yes	Private	Rural	69.24	26.6	never smoked	0
30116	Female	57	0	0	Yes	Private	Rural	102.28	25.5	never smoked	0
52034	Male	31	0	0	Yes	Private	Urban	71.31	25.8	never smoked	0
35584	Male	61	0	0	Yes	Private	Rural	89.75	25.4	never smoked	0
2898	Male	46	0	0	Yes	Private	Urban	87.66	57.3	never smoked	0
16593	Male	47	0	0	No	Private	Rural	237.17	N/A	Unknown	0
17175	Female	15	0	0	No	children	Urban	81.11	20.2	Unknown	0
63663	Male	47	0	0	Yes	Private	Urban	178.33	27.7	never smoked	0
10603	Female	68	0	0	Yes	Private	Rural	81.38	23.1	Unknown	0
40544	Male	0.4	0	0	No	children	Urban	109.56	14.3	Unknown	0
49152	Female	40	0	0	No	Private	Rural	70.45	23.3	smokes	0
1231	Female	62	0	0	Yes	Govt_job	Rural	73.44	23.4	Unknown	0
43672	Female	45	0	0	Yes	Private	Urban	146.44	22.8	formerly smoked	0
25107	Female	47	0	0	Yes	Private	Urban	65.04	30.9	never smoked	0
39286	Female	35	0	0	Yes	Self-employed	Rural	151.25	28.4	Unknown	0
32766	Male	51	0	0	No	Private	Rural	106.41	41.9	smokes	0
15988	Male	60	1	0	Yes	Private	Urban	197.09	34.3	Unknown	0
9011	Male	59	0	0	Yes	Private	Urban	93.58	25.1	smokes	0
38043	Female	1.24	0	0	No	children	Rural	122.04	10.3	Unknown	0
71721	Female	18	0	0	No	Private	Rural	80.06	31.8	Unknown	0
14832	Female	81	0	1	Yes	Private	Urban	84.93	31.8	Unknown	0
38094	Male	15	0	0	No	Self-employed	Urban	68.4	23	never smoked	0
49789	Female	73	0	0	No	Govt_job	Urban	62.99	25.4	formerly smoked	0
47350	Female	0.08	0	0	No	children	Urban	139.67	14.1	Unknown	0
33525	Male	53	0	0	Yes	Govt_job	Urban	113.4	35.1	smokes	0
12318	Male	45	0	0	Yes	Self-employed	Urban	101.92	26.9	Unknown	0
54553	Male	70	1	0	Yes	Private	Urban	65.98	33	formerly smoked	0
45976	Male	56	0	0	Yes	Private	Urban	84.3	22.1	Unknown	0
43675	Female	7	0	0	No	children	Urban	61.42	20.8	Unknown	0
12915	Female	66	0	0	Yes	Govt_job	Rural	85.52	30	never smoked	0
4542	Female	53	0	0	Yes	Govt_job	Urban	83.79	44	Unknown	0
65801	Female	20	0	0	No	Private	Urban	73.83	16.6	Unknown	0
59953	Female	15	0	0	No	Private	Rural	69.38	28.4	never smoked	0
60973	Male	51	0	0	Yes	Private	Urban	66.11	26.3	never smoked	0
68739	Male	34	0	0	Yes	Private	Urban	149.62	39.4	formerly smoked	0
35829	Female	33	0	0	Yes	Private	Urban	242.84	15.7	smokes	0
53909	Female	53	1	0	Yes	Private	Urban	202.66	34.1	smokes	0
5799	Male	69	0	1	Yes	Private	Rural	216.9	29.8	formerly smoked	0
43772	Female	28	0	0	No	Private	Urban	103.78	23.6	Unknown	0
3154	Female	81	0	0	Yes	Self-employed	Rural	114.88	18.3	formerly smoked	0
45754	Female	20	0	0	No	Private	Urban	75.94	28.3	never smoked	0
57485	Female	1.48	0	0	No	children	Rural	55.51	18.5	Unknown	0
6128	Male	2	0	0	No	children	Rural	93.74	18.4	Unknown	0
22623	Male	77	0	0	Yes	Private	Urban	71.44	24.1	smokes	0
37082	Female	38	0	0	Yes	Govt_job	Urban	58.29	25.5	formerly smoked	0
64541	Male	23	0	0	Yes	Private	Urban	115.83	25.3	never smoked	0
47037	Female	67	0	0	Yes	Private	Urban	102.71	39.9	formerly smoked	0
48614	Male	59	0	0	Yes	Govt_job	Urban	99.69	28.8	smokes	0
15969	Female	41	0	0	Yes	Self-employed	Rural	102.89	37.2	formerly smoked	0
17752	Male	76	0	1	Yes	Private	Urban	79.05	N/A	Unknown	0
50889	Female	21	0	0	No	Govt_job	Rural	56.63	49.8	never smoked	0
56459	Male	41	0	0	Yes	Private	Rural	87.34	34.3	formerly smoked	0
34163	Male	54	0	0	Yes	Private	Rural	109.51	29	never smoked	0
4538	Female	29	0	0	No	Private	Urban	81.43	N/A	formerly smoked	0
14222	Female	25	0	0	No	Private	Urban	78.59	37.2	never smoked	0
31461	Female	48	0	1	Yes	Self-employed	Urban	101.22	N/A	formerly smoked	0
34001	Female	6	0	0	No	children	Urban	78.26	19.4	Unknown	0
48964	Male	21	0	0	No	Private	Rural	105.47	26.2	never smoked	0
40393	Female	32	0	0	No	Private	Urban	68.19	21.1	never smoked	0
16488	Female	57	1	0	Yes	Private	Urban	210	N/A	never smoked	0
47947	Female	64	0	0	Yes	Self-employed	Rural	114.47	31.6	smokes	0
51149	Male	70	0	0	Yes	Private	Urban	66.85	29.3	Unknown	0
17079	Male	44	0	0	Yes	Private	Rural	94.71	28.4	smokes	0
44781	Female	60	0	1	Yes	Private	Urban	208.05	35.3	smokes	0
29385	Female	56	0	0	Yes	Private	Rural	222.6	40.1	smokes	0
53610	Male	53	0	0	Yes	Private	Urban	80.81	39	formerly smoked	0
48210	Male	59	0	0	Yes	Private	Rural	64.51	31.5	never smoked	0
48072	Female	53	1	0	Yes	Private	Urban	151.56	28.5	Unknown	0
32776	Male	63	0	0	Yes	Private	Urban	199.14	28.5	never smoked	0
8960	Female	42	0	0	No	Self-employed	Rural	73.41	56	smokes	0
63491	Female	63	0	0	Yes	Private	Urban	109.65	28.6	formerly smoked	0
51883	Female	52	0	0	Yes	Govt_job	Rural	69.11	35.2	never smoked	0
20460	Female	62	0	0	Yes	Private	Urban	114.41	32.5	never smoked	0
47181	Female	68	0	0	Yes	Private	Urban	103.46	35.9	never smoked	0
35432	Female	36	0	0	Yes	Private	Rural	95.36	25.1	never smoked	0
44010	Female	3	0	0	No	children	Urban	57.33	16.8	Unknown	0
50841	Female	40	0	0	Yes	Private	Rural	191.48	27.9	smokes	0
71044	Female	8	0	0	No	children	Rural	71.63	16.3	Unknown	0
1842	Male	58	0	0	Yes	Private	Urban	94	N/A	Unknown	0
34720	Male	45	0	1	Yes	Private	Rural	93.77	N/A	Unknown	0
9489	Female	65	0	0	Yes	Private	Urban	84.75	21.4	Unknown	0
28725	Female	28	0	0	No	Private	Rural	89.24	32.7	formerly smoked	0
30290	Female	40	0	0	Yes	Private	Urban	70.13	23.6	never smoked	0
13723	Female	65	0	0	Yes	Private	Urban	82.26	19.8	formerly smoked	0
26328	Male	58	1	0	Yes	Private	Urban	200.16	33.1	never smoked	0
60104	Male	44	0	0	Yes	Private	Urban	80.73	28.1	smokes	0
48722	Female	54	0	0	Yes	Private	Urban	75.09	38.9	formerly smoked	0
14481	Female	79	0	0	Yes	Self-employed	Urban	80.57	23.8	never smoked	0
67963	Female	62	1	0	No	Private	Rural	77.04	33.8	formerly smoked	0
70752	Male	37	0	0	Yes	Private	Urban	145.26	26.7	Unknown	0
52419	Male	66	0	0	Yes	Private	Urban	190.4	N/A	formerly smoked	0
14711	Male	63	0	0	Yes	Self-employed	Urban	82.08	32.2	formerly smoked	0
26366	Female	27	0	0	No	Private	Rural	103.35	28.1	formerly smoked	0
12436	Male	6	0	0	No	children	Urban	97.46	21.3	Unknown	0
36722	Female	30	0	0	Yes	Private	Urban	123.65	44	smokes	0
37698	Female	15	0	0	No	children	Urban	87.96	21.5	formerly smoked	0
55235	Female	50	0	0	Yes	Self-employed	Urban	85.92	37.3	smokes	0
20468	Female	32	0	0	Yes	Private	Urban	80.8	44.8	never smoked	0
14677	Female	33	0	0	Yes	Self-employed	Rural	99.3	21.4	never smoked	0
44171	Male	62	0	0	Yes	Private	Rural	62.56	32.3	never smoked	0
70344	Male	82	0	0	Yes	Private	Urban	144.2	35.4	smokes	0
8470	Female	71	0	0	Yes	Private	Urban	71.38	19.7	never smoked	0
42743	Female	20	0	0	No	Private	Urban	95.5	31.3	Unknown	0
13949	Female	44	0	0	Yes	Govt_job	Urban	67.06	35.5	never smoked	0
61096	Male	57	0	0	Yes	Private	Rural	70.16	25.8	formerly smoked	0
19239	Female	50	0	0	Yes	Govt_job	Urban	104.24	32.8	Unknown	0
70447	Male	50	0	0	Yes	Private	Rural	122.48	35.9	smokes	0
6879	Female	44	0	0	No	Govt_job	Urban	215.9	41.8	smokes	0
37451	Female	47	0	0	Yes	Govt_job	Rural	108.56	27.3	formerly smoked	0
5686	Male	35	0	0	Yes	Private	Urban	69.88	27.7	Unknown	0
4789	Male	8	0	0	No	children	Rural	91.54	13.4	Unknown	0
897	Male	3	0	0	No	children	Rural	65.85	17	Unknown	0
69553	Female	29	0	0	Yes	Private	Rural	60.74	20	never smoked	0
58438	Male	36	0	0	No	Private	Rural	233.52	40.9	never smoked	0
29104	Female	19	0	0	No	Private	Urban	110.7	38.5	never smoked	0
26862	Female	41	0	0	Yes	Govt_job	Rural	78.93	30.9	formerly smoked	0
38036	Female	23	0	0	No	Private	Urban	124.5	33.4	Unknown	0
36666	Male	14	0	0	No	children	Urban	57.95	17.1	Unknown	0
16316	Male	35	0	0	Yes	Private	Rural	92.82	28.6	Unknown	0
61365	Male	45	0	0	Yes	Private	Rural	58.25	24	smokes	0
12512	Female	52	1	0	Yes	Private	Rural	213.54	32	never smoked	0
31835	Male	19	0	0	No	Private	Urban	74.86	28.4	never smoked	0
4099	Female	21	0	0	No	Private	Urban	78.35	20.3	Unknown	0
26893	Male	8	0	0	No	children	Urban	101.26	33.8	Unknown	0
35143	Female	35	0	0	Yes	Private	Urban	86.87	43.2	Unknown	0
1486	Female	33	0	0	Yes	Private	Rural	124.01	22.7	Unknown	0
5043	Female	53	0	0	Yes	Private	Urban	83.41	29.9	never smoked	0
2513	Male	59	0	1	Yes	Govt_job	Urban	188.69	N/A	formerly smoked	0
5451	Male	34	0	0	Yes	Private	Rural	86.51	N/A	formerly smoked	0
3640	Female	31	0	0	No	Self-employed	Rural	70.65	29.9	Unknown	0
17835	Female	43	0	0	No	Self-employed	Rural	92.4	22.7	Unknown	0
26826	Female	61	0	0	Yes	Self-employed	Urban	73.36	16.1	never smoked	0
45713	Female	57	0	0	Yes	Govt_job	Urban	219.5	33.8	formerly smoked	0
37660	Male	11	0	0	No	children	Rural	105.73	22.6	never smoked	0
24782	Male	36	0	0	Yes	Private	Rural	83.79	25.5	smokes	0
63416	Female	16	0	0	No	Private	Urban	58.02	22.5	Unknown	0
16953	Female	60	0	0	Yes	Govt_job	Rural	61.94	27.9	formerly smoked	0
42082	Male	13	0	0	No	children	Rural	99.71	23.5	Unknown	0
51660	Female	69	0	0	Yes	Self-employed	Rural	63.19	32.2	never smoked	0
27135	Male	69	1	0	Yes	Private	Rural	107.11	N/A	smokes	0
54058	Female	22	0	0	No	Private	Urban	56.84	29.9	smokes	0
24272	Male	63	0	0	Yes	Govt_job	Rural	217.66	28.7	formerly smoked	0
16028	Female	45	0	0	Yes	Private	Rural	77.19	37.2	smokes	0
49645	Male	58	0	0	No	Private	Rural	76.22	22.2	formerly smoked	0
54347	Male	61	0	0	Yes	Self-employed	Rural	155.32	26.6	formerly smoked	0
4861	Female	30	0	0	Yes	Private	Urban	70.67	24.6	smokes	0
54353	Female	78	1	1	Yes	Private	Urban	227.16	41.7	never smoked	0
71016	Female	68	0	0	Yes	Private	Rural	58.69	26.2	formerly smoked	0
33768	Female	16	0	0	No	Self-employed	Urban	88.85	27.1	Unknown	0
62681	Female	38	1	0	Yes	Private	Urban	137.94	41.8	never smoked	0
41007	Female	39	0	0	Yes	Private	Urban	60.6	34.2	never smoked	0
35450	Female	51	0	0	Yes	Private	Rural	93.67	19.2	never smoked	0
62793	Male	37	0	0	Yes	Private	Urban	79.56	25.2	never smoked	0
66592	Male	16	0	0	No	Private	Rural	122.46	18.7	never smoked	0
33462	Male	39	0	0	Yes	Private	Urban	92.32	43	never smoked	0
29804	Male	24	1	0	Yes	Private	Rural	80.63	28.2	smokes	0
33906	Male	51	0	0	Yes	Govt_job	Urban	92.32	34.7	smokes	0
43510	Female	50	1	0	Yes	Govt_job	Urban	59.89	25.5	never smoked	0
21202	Female	27	0	0	Yes	Private	Urban	80.57	39.8	smokes	0
7222	Female	73	0	0	Yes	Self-employed	Urban	88.52	20.8	formerly smoked	0
13561	Female	65	0	0	Yes	Private	Urban	88.82	28.2	formerly smoked	0
29179	Female	76	1	1	Yes	Private	Rural	102.08	31	smokes	0
5511	Male	66	0	0	Yes	Self-employed	Urban	71.38	N/A	formerly smoked	0
20825	Female	53	0	0	Yes	Govt_job	Rural	84.9	21.6	never smoked	0
67144	Female	65	0	0	Yes	Self-employed	Urban	82.21	26.2	Unknown	0
15515	Female	48	0	0	Yes	Self-employed	Rural	209.9	N/A	smokes	0
3753	Male	31	0	0	Yes	Private	Urban	74.05	26	Unknown	0
27279	Male	1.72	0	0	No	children	Urban	90.46	22.5	Unknown	0
48759	Female	45	0	0	Yes	Private	Rural	176.48	24	formerly smoked	0
69524	Male	56	0	0	Yes	Self-employed	Urban	94.07	31.5	never smoked	0
28443	Male	62	0	0	Yes	Self-employed	Urban	85.12	36.3	formerly smoked	0
38578	Female	35	0	0	No	Private	Urban	71.81	25.4	Unknown	0
66502	Male	16	0	0	No	Private	Rural	111.93	32.2	never smoked	0
50978	Female	31	0	0	Yes	Govt_job	Urban	94.4	39.8	Unknown	0
9034	Male	5	0	0	No	children	Urban	70	18.6	Unknown	0
16582	Male	26	0	0	Yes	Private	Rural	95.57	30.7	smokes	0
28500	Male	10	0	0	No	children	Urban	91.98	16.4	Unknown	0
70241	Female	22	0	0	No	Private	Urban	66.29	20.5	smokes	0
32452	Female	82	0	1	Yes	Self-employed	Rural	211.88	28.7	never smoked	0
45573	Female	50	0	0	Yes	Private	Rural	76.55	29	smokes	0
64412	Female	47	0	0	Yes	Private	Urban	56.67	24.4	never smoked	0
66647	Male	31	0	0	Yes	Private	Rural	100.52	29.9	Unknown	0
39450	Male	22	0	0	No	Private	Rural	58.96	25.3	Unknown	0
57109	Female	12	0	0	No	children	Rural	81.66	23.5	formerly smoked	0
3591	Female	63	1	0	Yes	Private	Rural	96.77	20.5	never smoked	0
25138	Female	78	1	0	Yes	Private	Rural	91.63	33.5	smokes	0
17277	Male	4	0	0	No	children	Urban	97.51	22	Unknown	0
35333	Male	76	1	0	Yes	Private	Rural	225.6	29	never smoked	0
18861	Male	32	0	0	No	Private	Rural	95.58	N/A	smokes	0
15120	Female	81	1	0	Yes	Self-employed	Rural	210.23	30.7	never smoked	0
29221	Female	39	0	0	Yes	Private	Urban	92.82	37.4	never smoked	0
11412	Female	59	0	0	Yes	Private	Rural	234.82	51.8	never smoked	0
38858	Male	2	0	0	No	children	Rural	65.67	16.6	Unknown	0
6802	Female	37	0	0	Yes	Private	Urban	74.51	29.5	Unknown	0
8644	Female	78	0	1	Yes	Private	Rural	81.99	27.3	formerly smoked	0
54579	Female	75	0	0	Yes	Self-employed	Urban	87.69	27.5	formerly smoked	0
41935	Male	34	0	0	No	Private	Rural	125.29	33.9	never smoked	0
17926	Female	48	0	0	Yes	Govt_job	Rural	111.64	27.9	Unknown	0
13862	Female	13	0	0	No	Never_worked	Urban	70.93	22.9	never smoked	0
64523	Male	54	1	0	Yes	Private	Urban	89.93	32.1	never smoked	0
66065	Male	13	0	0	No	children	Rural	137.45	18.2	Unknown	0
71869	Female	24	0	0	No	Private	Rural	72.06	30.2	formerly smoked	0
11024	Female	76	0	0	Yes	Private	Rural	97.9	31.3	formerly smoked	0
46035	Male	1	0	0	No	children	Urban	84.85	20.3	Unknown	0
24630	Male	57	0	0	Yes	Private	Rural	230.59	23.2	formerly smoked	0
11238	Male	46	0	0	Yes	Private	Rural	92.81	30.8	Unknown	0
54946	Female	26	0	0	No	Private	Urban	168.15	22.9	never smoked	0
24229	Female	56	0	0	Yes	Self-employed	Urban	224.63	42.8	never smoked	0
29934	Male	34	0	0	Yes	Private	Urban	108.12	22.2	Unknown	0
28998	Male	25	0	0	No	Private	Rural	85.17	28.7	smokes	0
19805	Male	60	0	0	No	Private	Urban	84.14	32.3	never smoked	0
63668	Male	22	0	0	No	Private	Rural	85.57	24.2	formerly smoked	0
24876	Male	35	0	0	Yes	Private	Urban	82.81	23.9	never smoked	0
34719	Male	48	1	0	No	Private	Urban	110.53	34.2	never smoked	0
48769	Female	38	0	0	Yes	Private	Rural	61.88	29	Unknown	0
22536	Female	12	0	0	No	children	Urban	85.04	29.9	never smoked	0
8760	Female	22	0	0	No	Private	Urban	140.4	23	smokes	0
53126	Female	0.64	0	0	No	children	Urban	62.27	17.3	Unknown	0
18179	Male	13	0	0	No	Private	Rural	99.44	21	never smoked	0
38242	Female	78	0	1	Yes	Self-employed	Rural	88.9	34.3	Unknown	0
68708	Female	23	0	0	No	Private	Urban	64.1	19.8	Unknown	0
12366	Female	35	0	0	No	Private	Urban	97.58	24.3	Unknown	0
42465	Female	78	1	0	Yes	Private	Rural	58.66	16.4	never smoked	0
24638	Male	50	0	0	Yes	Govt_job	Urban	88.24	32.6	Unknown	0
58587	Male	61	0	0	Yes	Private	Urban	61.32	23.7	smokes	0
9170	Male	60	0	0	Yes	Self-employed	Urban	185.71	N/A	Unknown	0
36545	Male	43	0	0	Yes	Private	Rural	62.99	27	formerly smoked	0
19467	Male	60	1	0	Yes	Private	Urban	86.04	25.6	smokes	0
16868	Female	51	0	0	Yes	Private	Rural	83.3	34	formerly smoked	0
47608	Female	21	0	0	No	Private	Urban	208.17	24.9	never smoked	0
38440	Male	16	0	0	No	Private	Rural	133.2	26.3	Unknown	0
23543	Female	25	0	0	No	Private	Rural	81.54	43.1	Unknown	0
65396	Female	36	0	0	Yes	Private	Rural	146.61	39.6	never smoked	0
34621	Female	8	0	0	No	children	Urban	79.33	15.2	Unknown	0
23561	Female	48	0	0	Yes	Private	Rural	84.56	41.8	never smoked	0
16091	Male	14	0	0	No	Private	Rural	103.44	20.1	never smoked	0
63597	Female	60	0	0	Yes	Private	Urban	185.31	39.3	never smoked	0
57533	Male	61	1	0	Yes	Private	Urban	102.53	28.3	formerly smoked	0
59370	Female	60	0	0	Yes	Private	Urban	65.78	27.5	Unknown	0
57285	Male	56	0	0	No	Private	Rural	62.6	33.9	never smoked	0
17515	Female	9	0	0	No	children	Rural	81.18	20	Unknown	0
23988	Female	45	0	0	Yes	Private	Rural	76.68	34.8	smokes	0
34958	Male	14	0	0	No	children	Urban	92.86	20.7	formerly smoked	0
30620	Male	37	0	0	No	Private	Urban	90.95	24.6	smokes	0
31811	Female	52	0	1	Yes	Private	Urban	85.66	39.4	never smoked	0
1818	Female	30	0	0	No	Govt_job	Urban	88.2	N/A	smokes	0
5478	Female	60	0	0	Yes	Self-employed	Urban	203.04	N/A	smokes	0
26830	Female	47	0	0	Yes	Self-employed	Rural	68.37	29.4	smokes	0
25883	Female	82	1	0	Yes	Self-employed	Urban	77.32	24.8	Unknown	0
43657	Male	64	0	0	Yes	Govt_job	Rural	187.87	32.3	never smoked	0
71917	Male	12	0	0	No	children	Rural	213.87	25.3	never smoked	0
61299	Female	79	1	0	Yes	Private	Rural	119.62	39	Unknown	0
24603	Male	77	0	0	Yes	Private	Urban	222.85	29.4	formerly smoked	0
70654	Female	25	0	0	No	Private	Rural	100.82	31.9	Unknown	0
49485	Female	26	0	0	No	Private	Rural	136.1	26.4	Unknown	0
61641	Male	14	0	0	No	children	Rural	149.42	20.6	Unknown	0
12600	Female	42	0	0	Yes	Self-employed	Rural	79.99	26.3	never smoked	0
11566	Male	37	0	0	Yes	Private	Rural	118.21	23.6	Unknown	0
72108	Male	8	0	0	No	children	Rural	56.3	18	Unknown	0
35117	Female	78	0	0	Yes	Self-employed	Rural	84.49	26.4	never smoked	0
22967	Male	18	0	0	No	Private	Rural	89.61	22	never smoked	0
28913	Male	78	0	0	Yes	Private	Rural	100.09	30.5	Unknown	0
70857	Female	55	0	0	Yes	Govt_job	Urban	198.36	29.1	smokes	0
42229	Female	68	0	0	Yes	Self-employed	Rural	93.61	24.9	never smoked	0
23459	Female	47	0	0	Yes	Private	Rural	75.43	36.4	smokes	0
2209	Female	47	0	0	Yes	Govt_job	Urban	100.31	31.2	smokes	0
38673	Female	51	0	0	Yes	Private	Rural	105.63	32.8	never smoked	0
42184	Male	43	0	0	Yes	Self-employed	Rural	82.84	31.6	never smoked	0
59250	Female	78	0	0	Yes	Govt_job	Urban	58.88	35.8	Unknown	0
29525	Male	63	0	0	Yes	Private	Urban	92.27	35.2	formerly smoked	0
42713	Female	45	0	0	Yes	Private	Urban	115.23	28	never smoked	0
16066	Female	53	1	1	Yes	Private	Urban	196.25	24.9	smokes	0
33692	Female	12	0	0	No	children	Rural	85.97	35.7	Unknown	0
29232	Female	56	0	0	Yes	Private	Urban	114.33	30.7	smokes	0
70122	Female	29	0	0	Yes	Private	Rural	72.52	33.9	never smoked	0
25305	Male	10	0	0	No	children	Rural	99.87	N/A	formerly smoked	0
66110	Female	55	0	0	Yes	Private	Rural	63.47	27.8	Unknown	0
69461	Female	49	0	0	Yes	Govt_job	Urban	90.58	23.2	Unknown	0
7885	Female	23	0	0	No	Private	Rural	92.26	17.1	Unknown	0
60050	Female	53	0	0	Yes	Self-employed	Urban	113.74	31.6	smokes	0
21608	Male	56	1	0	Yes	Govt_job	Urban	72.79	23.8	smokes	0
32150	Female	56	0	0	Yes	Self-employed	Rural	94.71	29.6	smokes	0
48069	Female	61	0	0	Yes	Private	Rural	194.53	45	never smoked	0
24066	Female	45	0	0	Yes	Private	Urban	72.65	25.6	Unknown	0
39242	Male	80	1	1	Yes	Private	Urban	86.68	27.7	formerly smoked	0
57618	Female	47	0	0	Yes	Self-employed	Rural	140.39	25.5	never smoked	0
14599	Female	3	0	0	No	children	Rural	77.87	18.3	Unknown	0
27479	Male	63	0	0	Yes	Self-employed	Rural	104.7	21	formerly smoked	0
10238	Female	68	1	0	Yes	Private	Urban	95.82	28.6	never smoked	0
49014	Female	76	0	0	Yes	Govt_job	Urban	204.05	23.5	never smoked	0
67063	Male	62	0	0	Yes	Self-employed	Urban	130.56	36.1	Unknown	0
38488	Female	30	0	0	Yes	Private	Urban	67.78	29.2	smokes	0
33298	Female	44	0	0	Yes	Private	Urban	105.29	27.6	formerly smoked	0
48739	Male	47	0	0	Yes	Self-employed	Urban	135.19	36	smokes	0
52428	Male	25	0	0	No	Private	Urban	116.12	20.4	smokes	0
61171	Female	31	0	0	No	Private	Rural	59.63	19.9	never smoked	0
40878	Male	71	0	0	Yes	Self-employed	Rural	56.43	29.2	formerly smoked	0
61247	Female	32	0	0	No	Private	Rural	199.18	27.9	never smoked	0
27799	Male	72	0	0	Yes	Private	Rural	209.26	38.1	formerly smoked	0
2824	Female	44	0	0	Yes	Govt_job	Urban	91.21	24.1	never smoked	0
12376	Male	63	0	0	Yes	Govt_job	Urban	95.16	37.8	formerly smoked	0
72435	Female	37	0	0	Yes	Private	Urban	217.11	29.1	never smoked	0
46864	Male	54	0	1	Yes	Govt_job	Urban	222.46	35.7	never smoked	0
2019	Male	20	0	0	No	Private	Rural	70.96	N/A	Unknown	0
26154	Male	56	0	0	Yes	Private	Rural	82.44	34.5	never smoked	0
47972	Female	25	0	0	No	Govt_job	Rural	74.11	34.1	smokes	0
47751	Female	19	0	0	No	Private	Urban	131.23	21.1	Unknown	0
25405	Male	62	0	0	Yes	Govt_job	Urban	187.52	57.7	never smoked	0
34525	Female	27	0	0	No	Private	Rural	83.26	22.2	never smoked	0
13755	Male	5	0	0	No	children	Rural	99.07	20.5	Unknown	0
56019	Female	20	0	0	No	Private	Urban	76.63	26.2	never smoked	0
67942	Male	21	0	0	No	Private	Rural	65.09	23.5	never smoked	0
43806	Male	44	0	0	Yes	Private	Urban	142.31	29.1	smokes	0
39849	Male	39	1	0	No	Private	Urban	80.99	39.8	Unknown	0
7344	Male	38	0	0	Yes	Govt_job	Rural	237.74	21.2	never smoked	0
1741	Male	77	0	0	Yes	Private	Urban	74.26	N/A	formerly smoked	0
52220	Female	26	0	0	No	Private	Rural	154.08	20.2	formerly smoked	0
20129	Male	51	0	0	Yes	Private	Rural	78.29	30.8	never smoked	0
61178	Male	39	0	0	Yes	Private	Urban	164.67	33.8	Unknown	0
48226	Female	5	0	0	No	children	Rural	59.61	17.1	Unknown	0
1151	Female	59	0	0	Yes	Self-employed	Urban	67.75	21.3	formerly smoked	0
6672	Male	67	0	0	Yes	Private	Urban	92.73	N/A	never smoked	0
10333	Female	45	0	0	Yes	Private	Urban	90.35	22.3	never smoked	0
11134	Male	43	0	0	Yes	Private	Rural	77.86	28.9	never smoked	0
25199	Female	80	0	0	Yes	Private	Rural	71.88	26.7	never smoked	0
66490	Male	42	1	0	Yes	Govt_job	Urban	118.82	41	smokes	0
10390	Female	8	0	0	No	children	Urban	67.33	16.7	Unknown	0
33144	Female	68	0	0	No	Govt_job	Urban	121.66	29.1	smokes	0
72497	Female	5	0	0	No	children	Rural	111.92	23.6	Unknown	0
16783	Male	57	0	1	Yes	Self-employed	Urban	92.82	27.8	formerly smoked	0
727	Male	44	0	0	Yes	Private	Rural	95.46	31.4	smokes	0
51935	Male	16	0	0	No	Never_worked	Urban	59.99	28.2	never smoked	0
44177	Female	60	0	0	Yes	Self-employed	Rural	68.96	30.8	Unknown	0
2421	Female	58	0	0	Yes	Private	Urban	90.26	36.1	never smoked	0
48693	Female	43	0	0	Yes	Private	Rural	91.9	32.7	formerly smoked	0
5723	Female	50	0	0	Yes	Private	Urban	91.08	26.4	never smoked	0
29470	Female	1.48	0	0	No	children	Rural	118.55	20.7	Unknown	0
71590	Female	5	0	0	No	children	Rural	102.04	18.5	Unknown	0
16600	Male	9	0	0	No	children	Rural	65.52	33.5	Unknown	0
28309	Female	67	0	0	Yes	Private	Urban	82.09	14.1	never smoked	0
41911	Female	21	0	0	Yes	Private	Rural	149.9	23.4	Unknown	0
3390	Female	36	0	0	Yes	Private	Rural	100.33	23.2	never smoked	0
31806	Female	70	0	0	Yes	Private	Urban	91.25	36	Unknown	0
68750	Male	57	0	0	Yes	Private	Rural	89.81	35.6	never smoked	0
32840	Female	52	0	0	Yes	Private	Urban	97.32	21.8	smokes	0
49797	Female	28	0	0	No	Private	Rural	75.53	34.9	never smoked	0
72096	Female	41	0	0	Yes	Private	Rural	121.44	20.4	never smoked	0
13503	Male	81	0	0	Yes	Self-employed	Urban	83.52	25	never smoked	0
41536	Female	33	0	0	Yes	Govt_job	Rural	57.92	22.3	Unknown	0
17441	Female	31	0	0	No	Self-employed	Rural	75.27	27.3	never smoked	0
62238	Female	42	0	0	No	Private	Urban	80.24	28.9	never smoked	0
737	Male	10	0	0	No	children	Urban	88.69	30.4	Unknown	0
4627	Male	34	0	0	No	Private	Urban	69.09	36.9	formerly smoked	0
47208	Female	70	0	0	Yes	Self-employed	Rural	62.67	27.7	never smoked	0
6844	Male	33	0	0	Yes	Private	Urban	98.74	44.4	never smoked	0
60001	Female	58	0	0	Yes	Private	Rural	56.51	28.2	smokes	0
44503	Female	25	0	0	No	Private	Rural	65.95	35	never smoked	0
44938	Female	1.4	0	0	No	children	Urban	129.07	20.6	Unknown	0
40371	Female	47	0	0	Yes	Private	Urban	62.47	26.5	never smoked	0
39011	Female	14	0	0	No	children	Urban	69.82	25.1	never smoked	0
1460	Female	82	0	0	Yes	Private	Urban	99.68	22.2	Unknown	0
48364	Male	52	0	0	Yes	Govt_job	Urban	223.35	27.3	formerly smoked	0
30285	Male	72	0	1	Yes	Self-employed	Rural	74.36	27.3	never smoked	0
21472	Male	52	0	1	Yes	Self-employed	Rural	102.97	41.9	formerly smoked	0
71182	Female	61	1	0	Yes	Govt_job	Urban	153.38	38.8	never smoked	0
33412	Female	15	0	0	No	Private	Rural	87.1	18.3	never smoked	0
16061	Female	1.56	0	0	No	children	Urban	113.4	19.5	Unknown	0
60266	Male	6	0	0	No	children	Rural	94.88	17.2	Unknown	0
70965	Male	3	0	0	No	children	Urban	82.73	20.8	Unknown	0
56736	Male	18	0	0	No	Private	Rural	67.8	23.8	Unknown	0
6537	Female	53	0	0	Yes	Self-employed	Urban	84.85	24.7	never smoked	0
41827	Male	58	0	0	Yes	Private	Rural	135.89	23.1	formerly smoked	0
49480	Female	31	0	0	No	Private	Urban	106.13	22.4	never smoked	0
36704	Female	29	0	0	Yes	Self-employed	Rural	74.33	29.9	smokes	0
8884	Female	5	0	0	No	children	Rural	109.4	20	Unknown	0
49775	Male	40	0	0	Yes	Private	Rural	75.4	28.7	Unknown	0
25777	Male	75	0	0	Yes	Private	Rural	87.69	26.2	formerly smoked	0
2070	Male	52	0	0	Yes	Private	Urban	95.85	29.6	smokes	0
15752	Male	39	0	0	Yes	Private	Urban	90.36	30.8	formerly smoked	0
45915	Female	40	0	0	No	Private	Rural	63.45	32.7	formerly smoked	0
48775	Female	78	1	0	Yes	Self-employed	Rural	201.07	21.8	Unknown	0
65697	Female	39	0	0	Yes	Private	Urban	122.91	35.7	never smoked	0
65229	Female	17	0	0	No	Private	Rural	55.41	25.4	Unknown	0
56889	Male	45	1	0	Yes	Private	Urban	60.99	32.8	Unknown	0
6596	Male	0.56	0	0	No	children	Rural	111.77	21.1	Unknown	0
46577	Female	13	0	0	No	Private	Urban	77.63	31.7	never smoked	0
63455	Male	26	0	0	Yes	Private	Urban	70.61	20	never smoked	0
21724	Female	42	0	0	Yes	Self-employed	Urban	124.34	34.7	formerly smoked	0
29863	Male	44	0	0	No	Private	Urban	103.44	28	never smoked	0
69249	Female	3	0	0	No	children	Urban	124.5	16.4	Unknown	0
8968	Female	42	0	0	Yes	Private	Urban	208.06	N/A	smokes	0
20310	Male	25	0	0	No	Govt_job	Urban	75.5	24.6	never smoked	0
11450	Female	41	0	0	Yes	Self-employed	Urban	98.85	24.6	never smoked	0
31999	Male	51	0	1	Yes	Private	Rural	96.06	30.3	Unknown	0
34133	Female	20	0	0	No	Private	Rural	93.74	23.7	Unknown	0
44202	Female	25	0	0	Yes	Private	Urban	65.6	33.5	never smoked	0
72311	Male	18	0	0	No	Private	Urban	113.24	24.9	Unknown	0
18704	Female	37	0	0	Yes	Private	Rural	94.77	48.9	Unknown	0
36518	Female	51	0	0	Yes	Private	Urban	145.22	31.4	Unknown	0
35651	Male	2	0	0	No	children	Urban	112.92	18.4	Unknown	0
13749	Female	38	0	0	Yes	Private	Rural	84.79	24.2	formerly smoked	0
21521	Male	64	0	1	Yes	Private	Urban	103.28	34.3	smokes	0
27163	Female	60	1	0	Yes	Private	Urban	109	N/A	Unknown	0
8882	Male	22	0	0	No	Govt_job	Rural	96.18	25.1	never smoked	0
32016	Male	71	1	0	Yes	Private	Rural	186.95	33.3	never smoked	0
14287	Female	32	0	0	Yes	Private	Urban	68.66	22.6	Unknown	0
60139	Female	32	0	0	Yes	Self-employed	Rural	128.72	26.3	smokes	0
2447	Female	63	0	0	Yes	Private	Urban	85.04	29.7	formerly smoked	0
[truncated: 3,111 more rows]
